# Supplementary material for: AF3Complex yields improved structural predictions of protein complexes
Source: Bioinformatics. 2025 Jul 31;41(8):btaf432. doi: 10.1093/bioinformatics/btaf432 (PMC12349917; doi:10.1093/bioinformatics/btaf432)
Supplement: btaf432_Supplementary_Data [file btaf432_supplementary_data.zip]

Archive with 3 entries (3 files):
- Benchmark_pIS_scores.zip
- Updated_Supplementary_Information_7_24_2025.docx
- af3complex_supplementary_spreadsheet_7_24_2025.xlsx
