# Supplementary material for: AF3Complex yields improved structural predictions of protein complexes
Source: Bioinformatics. 2025 Jul 31;41(8):btaf432. doi: 10.1093/bioinformatics/btaf432 (PMC12349917; doi:10.1093/bioinformatics/btaf432)
Supplement: btaf432_Supplementary_Data [file btaf432_supplementary_data.zip › af3complex_supplementary_spreadsheet_7_24_2025.xlsx]

## Sheet: AF3c vs AF3 (Ligands)
id	tm_score_unpaired	dockq_actual_af3c	tm_score_paired	dockq_actual_af3
7aan	0.967	0.82	0.967	0.823
7ads	0.88	0.663	0.881	0.675
7agj	0.97	0.784	0.972	0.818
7aoo	0.499	0.088	0.371	0.061
7awv	0.989	0.849	0.988	0.85
7b4l	0.972	0.866	0.979	0.882
7b7q	0.995	0.913	0.995	0.914
7b9q	0.964	0.743	0.972	0.755
7bih	0.547	0.005	0.549	0.004
7bnx	0.749	0.463	0.767	0.408
7d54	0.549	0.021	0.551	0.023
7dck	0.985	0.972	0.985	0.974
7dfe	0.3	0.024	0.277	0.028
7dh4	0.474	0.827	0.478	0.857
7dk9	0.992	0.882	0.991	0.865
7dlu	0.987	0.796	0.987	0.793
7dnu	0.983	0.918	0.983	0.916
7dou	0.955	0.789	0.955	0.795
7dov	0.976	0.865	0.983	0.864
7dri	0.36	0.016	0.344	0.015
7dsu	0.896	0.353	0.896	0.358
7dtr	0.973	0.931	0.973	0.932
7duv	0.963	0.873	0.967	0.89
7dv3	0.992	0.913	0.992	0.911
7dvn	0.896	0.654	0.891	0.64
7dxi	0.975	0.759	0.975	0.764
7dz6	0.994	0.891	0.993	0.877
7e4j	0.976	0.942	0.981	0.939
7e4o	0.957	0.738	0.957	0.74
7e85	0.98	0.917	0.98	0.917
7eea	0.988	0.768	0.966	0.621
7eey	0.965	0.699	0.954	0.643
7eg5	0.989	0.949	0.993	0.956
7ek2	0.998	0.888	0.998	0.89
7en5	0.992	0.925	0.992	0.922
7eoe	0.796	0.248	0.758	0.239
7ep9	0.996	0.901	0.996	0.898
7epn	0.979	0.881	0.98	0.865
7epq	0.98	0.759	0.979	0.734
7eqb	0.891	0.752	0.906	0.744
7erq	0.939	0.575	0.922	0.558
7eru	0.98	0.648	0.979	0.644
7esj	0.959	0.912	0.955	0.916
7esy	0.973	0.757	0.968	0.731
7ews	0.55	0.02	0.561	0.02
7f40	0.581	0.029	0.495	0.008
7f74	0.988	0.863	0.99	0.904
7f8m	0.937	0.77	0.932	0.759
7fbl	0.98	0.851	0.981	0.858
7fch	0.576	0.089	0.576	0.089
7fcl	0.829	0.595	0.832	0.6
7fct	0.982	0.808	0.985	0.813
7fdn	0.594	0.074	0.611	0.076
7fg9	0.908	0.628	0.947	0.732
7fgp	0.982	0.82	0.982	0.833
7fh1	0.984	0.777	0.981	0.77
7fhr	0.989	0.905	0.99	0.897
7fib	0.842	0.594	0.85	0.601
7jrk	0.247	0.051	0.245	0.033
7l6l	0.988	0.855	0.991	0.851
7lga	0.954	0.816	0.954	0.816
7lq5	0.909	0.76	0.942	0.761
7lrh	0.751	0.241	0.744	0.236
7lxp	0.617	0.515	0.619	0.516
7m94	0.976	0.866	0.985	0.911
7mk3	0.963	0.821	0.96	0.816
7mkv	0.951	0.598	0.964	0.656
7msl	0.98	0.917	0.527	0.396
7msn	0.919	0.67	0.944	0.711
7n00	0.628	0.348	0.571	0.359
7nb6	0.914	0.398	0.9	0.375
7ncy	0.498	0.021	0.496	0.024
7ne9	0.518	0.354	0.52	0.35
7nfl	0.248	0.928	0.241	0.842
7nl4	0.978	0.643	0.978	0.642
7nlg	0.932	0.787	0.971	0.847
7o62	0.984	0.853	0.986	0.858
7o97	0.637	0.802	0.623	0.749
7ob7	0.991	0.96	0.991	0.96
7oc3	0.49	0.007	0.503	0.007
7ocu	0.93	0.674	0.615	0.164
7oh2	0.987	0.821	0.979	0.71
7oi1	0.666	0.326	0.666	0.327
7oqv	0.356	0.027	0.356	0.027
7ot9	0.902	0.596	0.889	0.567
7ovp	0.715	0.558	0.633	0.492
7owk	0.977	0.885	0.988	0.937
7p3q	0.543	0.23	0.567	0.324
7p4l	0.574	0.072	0.595	0.074
7p6f	0.944	0.741	0.95	0.738
7p9k	0.354	0.046	0.349	0.042
7p9q	0.915	0.727	0.912	0.726
7pb4	0.934	0.8	0.938	0.818
7pb8	0.932	0.706	0.939	0.679
7pls	0.997	0.911	0.997	0.895
7po9	0.984	0.899	0.981	0.893
7poh	0.937	0.859	0.935	0.846
7pok	0.966	0.809	0.966	0.793
7pp2	0.901	0.022	0.907	0.026
7pp3	0.995	0.838	0.995	0.837
7ppp	0.942	0.876	0.94	0.872
7pt4	0.498	0.937	0.497	0.941
7puz	0.306	0.016	0.273	0.011
7pv1	0.361	0.01	0.363	0.011
7pv7	0.989	0.768	0.986	0.769
7px1	0.465	0.056	0.487	0.05
7q1t	0.945	0.893	0.939	0.883
7q4j	0.994	0.931	0.994	0.938
7qcl	0.921	0.523	0.938	0.559
7qcn	0.274	0.009	0.279	0.009
7qcu	0.957	0.609	0.963	0.626
7qdw	0.821	0.457	0.82	0.464
7qec	0.925	0.734	0.49	0.014
7qfz	0.682	0.162	0.684	0.183
7qi3	0.994	0.945	0.992	0.948
7qlr	0.85	0.254	0.835	0.256
7qnq	0.984	0.927	0.99	0.926
7qoc	0.986	0.909	0.986	0.895
7qpc	0.86	0.621	0.865	0.632
7qqf	0.984	0.914	0.965	0.807
7qrj	0.799	0.241	0.815	0.243
7qun	0.988	0.862	0.988	0.848
7quu	0.545	0.199	0.546	0.182
7quy	0.972	0.892	0.967	0.866
7qvb	0.737	0.279	0.733	0.286
7qx6	0.321	0.025	0.262	0.057
7qyz	0.99	0.905	0.992	0.913
7qzj	0.997	0.921	0.997	0.923
7r09	0.992	0.937	0.995	0.946
7r4l	0.992	0.686	0.985	0.638
7r5y	0.993	0.826	0.995	0.843
7r5z	0.98	0.852	0.98	0.856
7r65	0.986	0.906	0.991	0.922
7r7m	0.989	0.939	0.989	0.941
7r9b	0.992	0.945	0.993	0.948
7rbp	0.954	0.852	0.961	0.867
7rcz	0.518	0.012	0.582	0.009
7rej	0.375	0.255	0.444	0.291
7rf9	0.996	0.885	0.996	0.88
7rfv	0.803	0.273	0.781	0.386
7rhe	0.976	0.702	0.973	0.697
7rkc	0.981	0.841	0.98	0.846
7rmx	0.901	0.623	0.905	0.644
7rus	0.991	0.862	0.989	0.846
7rwk	0.544	0.171	0.567	0.203
7rwm	0.668	0.277	0.783	0.325
7s2j	0.953	0.795	0.951	0.781
7s2x	0.985	0.598	0.986	0.591
7s69	0.493	0.012	0.492	0.012
7scj	0.99	0.822	0.989	0.824
7sfj	0.903	0.42	0.912	0.428
7sfz	0.94	0.815	0.95	0.843
7sj2	0.981	0.51	0.981	0.501
7skn	0.582	0.073	0.578	0.084
7skp	0.519	0.038	0.528	0.038
7smg	0.985	0.745	0.985	0.746
7spn	0.996	0.934	0.996	0.934
7spq	0.979	0.9	0.982	0.939
7sq4	0.336	0.013	0.334	0.015
7sqv	0.915	0.214	0.923	0.229
7stu	0.496	0.003	0.497	0.005
7sz2	0.314	0.052	0.377	0.013
7t2s	0.997	0.95	0.997	0.94
7t5p	0.975	0.717	0.967	0.661
7t5w	0.92	0.858	0.937	0.881
7t8i	0.967	0.914	0.967	0.915
7t8l	0.656	0.2	0.653	0.195
7t8o	0.651	0.192	0.659	0.187
7tae	0.814	0.376	0.803	0.308
7tak	0.827	0.245	0.827	0.246
7tb5	0.676	0.185	0.678	0.186
7tdq	0.653	0.367	0.653	0.361
7th0	0.975	0.944	0.975	0.945
7tj1	0.498	0.308	0.497	0.309
7tjl	0.693	0.411	0.517	0.205
7tn3	0.581	0.027	0.561	0.036
7trv	0.968	0.798	0.963	0.796
7trw	0.951	0.796	0.949	0.796
7tul	0.266	0.025	0.287	0.015
7tvm	0.996	0.982	0.995	0.976
7twa	0.961	0.669	0.949	0.636
7twd	0.22	0.315	0.19	0.2
7txn	0.925	0.912	0.923	0.909
7txp	0.996	0.955	0.996	0.949
7u2r	0.997	0.972	0.997	0.973
7u6l	0.994	0.884	0.995	0.891
7ubb	0.432	0.393	0.407	0.235
7uf8	0.992	0.911	0.992	0.88
7ug2	0.49	0.042	0.322	0.04
7uh4	0.496	0.035	0.498	0.035
7una	0.49	0.631	0.267	0.641
7unh	0.972	0.753	0.972	0.771
7upo	0.89	0.679	0.892	0.685
7upp	0.864	0.608	0.867	0.599
7uq2	0.986	0.938	0.986	0.935
7urg	0.954	0.721	0.959	0.748
7uur	0.994	0.799	0.992	0.815
7ux8	0.96	0.762	0.97	0.865
7uyx	0.921	0.729	0.932	0.747
7uzt	0.884	0.365	0.856	0.366
7v0d	0.993	0.916	0.994	0.9
7v0f	0.24	0.636	0.24	0.641
7v1v	0.999	0.942	0.999	0.94
7v1z	0.986	0.9	0.982	0.886
7v25	0.998	0.943	0.998	0.938
7v4m	0.97	0.769	0.973	0.758
7v5v	0.973	0.888	0.977	0.896
7v6p	0.958	0.821	0.952	0.795
7vd7	0.988	0.946	0.979	0.923
7veg	0.954	0.737	0.953	0.736
7vem	0.994	0.935	0.995	0.936
7vf5	0.976	0.66	0.926	0.357
7vf6	0.967	0.884	0.968	0.894
7vfp	0.963	0.648	0.965	0.613
7vg5	0.993	0.961	0.993	0.967
7viv	0.205	0.064	0.164	0.037
7vlj	0.988	0.859	0.988	0.858
7vm0	0.534	0.005	0.563	0.007
7vma	0.994	0.835	0.993	0.844
7vo4	0.98	0.87	0.981	0.867
7vp6	0.949	0.865	0.948	0.872
7vq3	0.945	0.668	0.949	0.67
7vqk	0.996	0.948	0.996	0.946
7vrr	0.991	0.882	0.99	0.882
7vrx	0.567	0.237	0.559	0.238
7vsi	0.901	0.829	0.9	0.804
7vtd	0.891	0.59	0.897	0.573
7vu5	0.434	0.124	0.565	0.059
7vu7	0.848	0.646	0.843	0.612
7vua	0.995	0.92	0.995	0.901
7vvx	0.312	0.009	0.519	0.036
7vw1	0.958	0.852	0.958	0.853
7vwb	0.994	0.947	0.994	0.946
7vwk	0.966	0.847	0.97	0.886
7vyu	0.987	0.951	0.986	0.903
7w0i	0.995	0.908	0.994	0.904
7w3s	0.461	0.041	0.444	0.042
7w46	0.303	0.375	0.309	0.433
7w6k	0.927	0.621	0.922	0.608
7w72	0.991	0.814	0.986	0.748
7w91	0.316	0.103	0.316	0.102
7wdq	0.996	0.948	0.994	0.926
7wek	0.961	0.817	0.955	0.827
7wf9	0.307	0.021	0.311	0.013
7wj0	0.719	0.498	0.719	0.497
7wj6	0.552	0.024	0.545	0.031
7wjt	0.826	0.73	0.832	0.744
7wsj	0.494	0.023	0.492	0.023
7wsu	0.754	0.606	0.752	0.668
7wuw	0.977	0.77	0.977	0.769
7wvs	0.915	0.669	0.92	0.672
7wwf	0.994	0.87	0.994	0.867
7wws	0.897	0.72	0.92	0.726
7wze	0.948	0.691	0.953	0.702
7x1i	0.967	0.721	0.966	0.71
7x36	0.554	0.945	0.556	0.961
7x45	0.984	0.882	0.986	0.887
7x4t	0.546	0.007	0.547	0.007
7x53	0.485	0.006	0.487	0.006
7x54	0.994	0.791	0.992	0.726
7x7j	0.985	0.845	0.985	0.838
7x80	0.887	0.329	0.887	0.332
7x83	0.203	0.024	0.219	0.025
7x84	0.15	0.015	0.148	0.015
7x87	0.996	0.834	0.995	0.809
7xc6	0.995	0.86	0.996	0.863
7xca	0.981	0.742	0.57	0.03
7xf2	0.865	0.239	0.845	0.241
7xft	0.482	0.021	0.479	0.022
7xgs	0.98	0.944	0.985	0.951
7xgt	0.967	0.867	0.967	0.867
7xhs	0.886	0.445	0.862	0.399
7xl7	0.949	0.789	0.961	0.853
7xlb	0.945	0.579	0.93	0.563
7xly	0.492	0.206	0.492	0.207
7xmw	0.918	0.589	0.915	0.605
7xn2	0.919	0.742	0.919	0.758
7xnj	0.472	0.482	0.471	0.481
7xpi	0.477	0.009	0.479	0.009
7xqw	0.994	0.796	0.994	0.791
7xrb	0.586	0.008	0.586	0.008
7xre	0.994	0.905	0.993	0.897
7xux	0.848	0.536	0.849	0.533
7xwm	0.996	0.943	0.996	0.944
7xyc	0.989	0.81	0.988	0.785
7xyo	0.462	0.007	0.463	0.009
7y16	0.848	0.577	0.85	0.581
7y3t	0.657	0.278	0.659	0.301
7y5y	0.307	0.012	0.308	0.016
7y6o	0.418	0.005	0.418	0.005
7y73	0.951	0.783	0.939	0.77
7y78	0.252	0.008	0.364	0.023
7y79	0.503	0.009	0.504	0.007
7y8u	0.747	0.101	0.767	0.158
7y9b	0.72	0.348	0.693	0.335
7y9g	0.987	0.929	0.987	0.932
7ybd	0.994	0.935	0.992	0.917
7ydo	0.262	0.268	0.273	0.259
7yeo	0.992	0.94	0.507	0.009
7yfj	0.46	0.004	0.457	0.004
7yfu	0.709	0.511	0.708	0.521
7yfv	0.803	0.691	0.753	0.6
7yfw	0.888	0.535	0.811	0.369
7yh1	0.966	0.835	0.951	0.769
7yh3	0.976	0.887	0.975	0.871
7yil	0.465	0.506	0.465	0.505
7yj0	0.981	0.543	0.977	0.509
7yji	0.714	0.677	0.738	0.707
7ylq	0.924	0.671	0.928	0.67
7yls	0.984	0.88	0.984	0.889
7ymd	0.938	0.46	0.936	0.465
7yn1	0.929	0.467	0.405	0.038
7yni	0.981	0.873	0.979	0.854
7ypd	0.972	0.78	0.97	0.775
7ypx	0.948	0.692	0.949	0.69
7ytu	0.928	0.757	0.926	0.749
7yty	0.992	0.925	0.854	0.613
7yuj	0.608	0.046	0.483	0.012
7ywq	0.423	0.175	0.457	0.158
7yxm	0.98	0.749	0.986	0.824
7yzt	0.623	0.21	0.648	0.256
7z27	0.57	0.058	0.538	0.041
7z8z	0.814	0.722	0.835	0.741
7zay	0.991	0.844	0.99	0.839
7zcl	0.993	0.94	0.993	0.945
7zcv	0.905	0.506	0.91	0.519
7zdy	0.998	0.95	0.998	0.954
7ze0	0.875	0.623	0.825	0.552
7ze1	0.983	0.732	0.982	0.685
7zhf	0.878	0.457	0.877	0.454
7zjc	0.549	0.052	0.549	0.053
7zkh	0.926	0.649	0.932	0.715
7zm5	0.993	0.868	0.985	0.859
7zm6	0.858	0.24	0.86	0.247
7zny	0.525	0.159	0.51	0.125
7zop	0.534	0.025	0.516	0.023
7zp0	0.881	0.663	0.872	0.652
7zqy	0.495	0.312	0.563	0.284
7ztw	0.829	0.124	0.784	0.136
7zua	0.542	0.079	0.545	0.08
8a03	0.987	0.871	0.987	0.849
8a09	0.18	0.06	0.18	0.06
8a0c	0.973	0.711	0.976	0.713
8a2n	0.952	0.471	0.955	0.479
8a39	0.952	0.676	0.967	0.696
8a3g	0.49	0.89	0.483	0.872
8a3i	0.456	0.83	0.464	0.848
8a3o	0.986	0.838	0.985	0.822
8a4o	0.987	0.933	0.972	0.899
8a51	0.482	0.833	0.485	0.838
8a59	0.489	0.008	0.489	0.008
8a82	0.963	0.855	0.967	0.947
8a90	0.996	0.958	0.996	0.959
8a9n	0.976	0.857	0.976	0.854
8aa9	0.343	0.01	0.347	0.009
8aca	0.545	0.398	0.373	0.132
8acx	0.619	0.121	0.732	0.221
8ada	0.256	0.025	0.256	0.025
8aew	0.984	0.87	0.985	0.869
8af9	0.825	0.886	0.775	0.703
8ahr	0.973	0.721	0.981	0.747
8aid	0.967	0.911	0.966	0.919
8ajq	0.972	0.931	0.984	0.933
8an5	0.982	0.852	0.977	0.839
8and	0.543	0.441	0.557	0.464
8ap8	0.979	0.862	0.98	0.87
8apl	0.937	0.478	0.941	0.497
8arf	0.882	0.741	0.883	0.742
8at2	0.942	0.669	0.939	0.69
8au0	0.512	0.752	0.513	0.744
8aw5	0.933	0.505	0.934	0.512
8axi	0.508	0.003	0.509	0.003
8axo	0.489	0.863	0.481	0.836
8axr	0.495	0.952	0.495	0.944
8ayv	0.992	0.93	0.993	0.938
8b37	0.982	0.718	0.982	0.717
8b3e	0.995	0.899	0.991	0.867
8b3j	0.961	0.806	0.961	0.768
8b3w	0.965	0.639	0.946	0.592
8b45	0.642	0.449	0.643	0.451
8b4m	0.984	0.897	0.987	0.901
8b55	0.954	0.784	0.953	0.783
8b73	0.988	0.909	0.996	0.925
8b8a	0.906	0.466	0.906	0.534
8ba1	0.823	0.604	0.896	0.636
8bcl	0.382	0.018	0.545	0.157
8bd1	0.495	0.901	0.496	0.924
8bdk	0.72	0.312	0.72	0.312
8beg	0.492	0.002	0.513	0.002
8bey	0.6	0.041	0.601	0.041
8bfe	0.911	0.878	0.912	0.879
8bfj	0.914	0.464	0.908	0.462
8big	0.973	0.807	0.96	0.749
8biy	0.985	0.924	0.985	0.925
8bj1	0.987	0.776	0.987	0.774
8bjw	0.16	0.026	0.227	0.025
8blw	0.957	0.668	0.937	0.629
8bns	0.495	0.053	0.491	0.003
8bny	0.98	0.952	0.98	0.947
8brf	0.479	0.008	0.466	0.009
8brp	0.952	0.655	0.944	0.624
8bs7	0.936	0.707	0.958	0.744
8bt9	0.847	0.515	0.823	0.495
8btj	0.975	0.847	0.977	0.851
8buy	0.969	0.832	0.969	0.831
8bv8	0.952	0.816	0.958	0.829
8bve	0.852	0.579	0.878	0.641
8bvk	0.466	0.009	0.466	0.009
8bwi	0.922	0.675	0.933	0.688
8bxd	0.983	0.758	0.98	0.731
8by5	0.962	0.883	0.961	0.872
8bym	0.994	0.853	0.995	0.864
8bz2	0.246	0.035	0.252	0.035
8c26	0.988	0.928	0.986	0.927
8c6v	0.521	0.251	0.275	0.025
8c9v	0.968	0.691	0.971	0.708
8cav	0.982	0.31	0.987	0.328
8ce5	0.975	0.738	0.985	0.8
8ceg	0.949	0.881	0.949	0.882
8ch4	0.965	0.792	0.931	0.563
8cid	0.984	0.832	0.975	0.774
8cil	0.894	0.513	0.887	0.504
8cio	0.939	0.832	0.935	0.821
8cjw	0.656	0.389	0.615	0.376
8clq	0.992	0.871	0.992	0.87
8cmp	0.985	0.959	0.974	0.937
8cp3	0.366	0.102	0.365	0.09
8cqm	0.492	0.006	0.492	0.006
8cqn	0.817	0.574	0.39	0.005
8d03	0.964	0.926	0.954	0.894
8d05	0.941	0.874	0.939	0.871
8d06	0.992	0.937	0.992	0.937
8d07	0.979	0.841	0.98	0.829
8d08	0.989	0.864	0.99	0.863
8d09	0.493	0.906	0.494	0.885
8d0u	0.99	0.934	0.989	0.919
8d27	0.992	0.884	0.991	0.862
8d2j	0.753	0.122	0.736	0.078
8d3t	0.912	0.528	0.899	0.518
8d8p	0.498	0.004	0.498	0.004
8d9m	0.184	0.21	0.509	0.432
8ddc	0.51	0.281	0.521	0.32
8ddd	0.391	0.03	0.39	0.026
8dek	0.503	0.023	0.482	0.011
8dgg	0.426	0.018	0.424	0.028
8dgl	0.957	0.796	0.948	0.724
8dpa	0.784	0.549	0.675	0.067
8dq6	0.974	0.719	0.975	0.722
8dqa	0.992	0.938	0.991	0.936
8dql	0.987	0.855	0.986	0.855
8dqq	0.549	0.011	0.503	0.006
8dqv	0.992	0.813	0.992	0.825
8dsb	0.884	0.749	0.886	0.749
8dsx	0.368	0.038	0.37	0.046
8dt6	0.599	0.333	0.598	0.32
8dtq	0.966	0.876	0.97	0.888
8e1e	0.974	0.839	0.97	0.83
8e55	0.949	0.595	0.944	0.578
8e5f	0.244	0.007	0.245	0.013
8e5g	0.904	0.386	0.93	0.367
8e62	0.996	0.961	0.996	0.96
8ed0	0.994	0.893	0.988	0.846
8edi	0.511	0.031	0.521	0.021
8edv	0.59	0.223	0.502	0.042
8eh2	0.496	0.963	0.496	0.962
8ehe	0.974	0.744	0.947	0.606
8eip	0.682	0.391	0.635	0.385
8eis	0.986	0.729	0.983	0.67
8eiz	0.9	0.391	0.922	0.453
8ek4	0.503	0.007	0.503	0.007
8elf	0.983	0.84	0.983	0.84
8em1	0.482	0.744	0.483	0.74
8em2	0.965	0.7	0.97	0.736
8end	0.916	0.662	0.913	0.683
8eoz	0.99	0.841	0.988	0.836
8erw	0.948	0.791	0.936	0.772
8es5	0.979	0.772	0.983	0.798
8etn	0.509	0.12	0.4	0.024
8evk	0.985	0.855	0.986	0.867
8ey4	0.965	0.751	0.953	0.666
8ezr	0.953	0.624	0.953	0.628
8ezs	0.966	0.706	0.965	0.693
8ezt	0.925	0.686	0.923	0.705
8f5m	0.333	0.009	0.245	0.004
8f5v	0.974	0.862	0.974	0.861
8f71	0.777	0.212	0.741	0.2
8f7n	0.573	0.158	0.569	0.134
8f9x	0.989	0.874	0.989	0.87
8fbd	0.524	0.517	0.519	0.501
8fcf	0.906	0.726	0.905	0.725
8fft	0.992	0.882	0.99	0.895
8fjd	0.504	0.012	0.503	0.013
8fje	0.49	0.011	0.49	0.011
8fmf	0.95	0.543	0.943	0.495
8fuv	0.726	0.407	0.491	0.331
8fvt	0.494	0.018	0.494	0.018
8fxf	0.874	0.617	0.404	0.185
8fy4	0.994	0.823	0.995	0.832
8g0p	0.816	0.626	0.817	0.629
8g9k	0.984	0.939	0.55	0.056
8ga9	0.983	0.827	0.981	0.816
8gaa	0.992	0.85	0.992	0.851
8gad	0.785	0.427	0.785	0.416
8gaq	0.991	0.878	0.991	0.881
8gbs	0.658	0.506	0.669	0.513
8gci	0.965	0.951	0.964	0.945
8gel	0.994	0.855	0.994	0.857
8gf4	0.682	0.32	0.687	0.325
8ghz	0.205	0.065	0.653	0.096
8gi1	0.943	0.588	0.935	0.579
8gk6	0.614	0.09	0.488	0.011
8gkv	0.962	0.77	0.975	0.787
8gn8	0.978	0.772	0.981	0.814
8gp6	0.958	0.662	0.96	0.662
8gps	0.988	0.884	0.987	0.891
8gq9	0.998	0.912	0.999	0.931
8gqy	0.991	0.824	0.991	0.827
8gu0	0.469	0.006	0.483	0.006
8gug	0.311	0.646	0.311	0.684
8guo	0.851	0.2	0.851	0.198
8gxl	0.319	0.019	0.294	0.023
8gyg	0.98	0.855	0.98	0.861
8gyw	0.951	0.756	0.95	0.751
8gyz	0.921	0.569	0.916	0.555
8h0e	0.825	0.756	0.823	0.758
8h1k	0.977	0.83	0.979	0.853
8h2a	0.991	0.937	0.995	0.942
8h2c	0.953	0.73	0.949	0.723
8h2d	0.774	0.532	0.782	0.531
8h2j	0.99	0.922	0.998	0.968
8h3z	0.987	0.9	0.987	0.9
8h4p	0.995	0.955	0.988	0.941
8h4q	0.495	0.882	0.493	0.875
8h6q	0.988	0.874	0.982	0.851
8h72	0.501	0.008	0.5	0.006
8h86	0.942	0.616	0.963	0.748
8har	0.984	0.941	0.985	0.942
8hav	0.529	0.009	0.532	0.018
8hf2	0.224	0.018	0.22	0.019
8hf3	0.984	0.831	0.983	0.856
8hgv	0.989	0.949	0.989	0.933
8hhi	0.884	0.733	0.885	0.734
8hhj	0.963	0.696	0.96	0.664
8hhk	0.921	0.513	0.939	0.518
8hhv	0.995	0.836	0.996	0.839
8hi8	0.964	0.732	0.968	0.751
8hin	0.984	0.925	0.982	0.916
8hja	0.848	0.56	0.835	0.528
8hkr	0.984	0.892	0.983	0.882
8hnp	0.953	0.68	0.949	0.707
8hre	0.263	0.091	0.26	0.094
8hsb	0.944	0.679	0.944	0.677
8huy	0.998	0.949	0.998	0.954
8hwi	0.907	0.584	0.903	0.554
8hxs	0.934	0.754	0.936	0.76
8hzv	0.294	0.006	0.258	0.007
8i28	0.868	0.414	0.865	0.411
8i37	0.297	0.01	0.264	0.01
8i3e	0.843	0.575	0.83	0.589
8i3i	0.958	0.582	0.956	0.512
8i6g	0.596	0.762	0.598	0.765
8i80	0.481	0.006	0.481	0.006
8i8y	0.511	0.2	0.46	0.198
8ic7	0.994	0.866	0.996	0.891
8idp	0.993	0.874	0.992	0.879
8iev	0.994	0.935	0.995	0.932
8if8	0.982	0.828	0.539	0.06
8igg	0.253	0.18	0.355	0.1
8iha	0.361	0.01	0.492	0.016
8ijr	0.783	0.33	0.779	0.33
8ikr	0.295	0.043	0.433	0.011
8ims	0.538	0.821	0.975	0.822
8ioi	0.482	0.252	0.481	0.252
8ioo	0.97	0.85	0.97	0.853
8ip1	0.971	0.752	0.973	0.768
8ips	0.97	0.73	0.971	0.734
8iq8	0.992	0.9	0.991	0.897
8iqa	0.993	0.918	0.992	0.918
8ivs	0.995	0.892	0.995	0.888
8iw0	0.918	0.752	0.918	0.752
8iw2	0.963	0.848	0.862	0.618
8iw5	0.977	0.936	0.973	0.927
8ixw	0.261	0.01	0.376	0.033
8izd	0.973	0.829	0.973	0.795
8izs	0.929	0.776	0.929	0.777
8j2f	0.99	0.824	0.991	0.843
8j2w	0.993	0.926	0.993	0.897
8j2y	0.971	0.79	0.987	0.896
8j4i	0.767	0.195	0.77	0.202
8j4o	0.872	0.646	0.893	0.671
8j5y	0.975	0.744	0.976	0.748
8j60	0.976	0.826	0.976	0.821
8j6h	0.964	0.515	0.961	0.522
8j74	0.722	0.064	0.722	0.063
8j8j	0.97	0.849	0.968	0.842
8jbs	0.988	0.929	0.987	0.928
8jd7	0.499	0.005	0.492	0.004
8jdh	0.426	0.216	0.444	0.217
8jgn	0.995	0.908	0.995	0.896
8jhh	0.672	0.083	0.667	0.08
8ji1	0.971	0.939	0.963	0.908
8jij	0.995	0.942	0.997	0.943
8jj5	0.971	0.72	0.969	0.725
8jma	0.99	0.736	0.992	0.727
8jme	0.995	0.817	0.994	0.812
8jqe	0.987	0.931	0.995	0.951
8jsf	0.958	0.616	0.958	0.619
8jsk	0.904	0.397	0.914	0.404
8jsz	0.903	0.547	0.889	0.528
8jt0	0.995	0.953	0.995	0.953
8jto	0.992	0.779	0.994	0.801
8ju7	0.972	0.873	0.971	0.867
8ju9	0.706	0.497	0.707	0.504
8jvm	0.571	0.236	0.557	0.252
8jvp	0.443	0.204	0.444	0.201
8jxk	0.948	0.548	0.952	0.64
8jxp	0.952	0.724	0.961	0.677
8jyv	0.424	0.012	0.422	0.015
8k1b	0.972	0.805	0.972	0.836
8k1d	0.904	0.368	0.905	0.372
8k1f	0.961	0.852	0.971	0.853
8k1o	0.974	0.871	0.981	0.87
8k2n	0.662	0.364	0.497	0.342
8k3f	0.953	0.776	0.95	0.776
8k3g	0.989	0.815	0.991	0.829
8k3h	0.995	0.957	0.994	0.962
8k40	0.997	0.961	0.997	0.969
8k5l	0.986	0.934	0.985	0.941
8k74	0.995	0.959	0.995	0.959
8k76	0.993	0.907	0.993	0.914
8k7m	0.312	0.017	0.313	0.016
8k7y	0.497	0.004	0.498	0.004
8k89	0.838	0.69	0.888	0.793
8ka6	0.449	0.014	0.446	0.013
8kc1	0.808	0.519	0.79	0.515
8kc8	0.598	0.033	0.594	0.032
8kcj	0.289	0.021	0.564	0.039
8kck	0.495	0.06	0.492	0.006
8kd8	0.419	0.015	0.413	0.013
8kdk	0.987	0.85	0.96	0.688
8ke9	0.974	0.757	0.971	0.74
8ken	0.994	0.954	0.993	0.95
8kgi	0.445	0.015	0.568	0.046
8kgt	0.976	0.689	0.987	0.795
8khg	0.982	0.927	0.982	0.934
8of7	0.928	0.651	0.93	0.651
8oi4	0.997	0.93	0.997	0.931
8oib	0.998	0.891	0.995	0.867
8oij	0.981	0.915	0.983	0.917
8ok4	0.966	0.813	0.964	0.804
8ok7	0.979	0.839	0.98	0.844
8ok8	0.96	0.667	0.958	0.689
8okh	0.967	0.872	0.97	0.876
8oks	0.994	0.957	0.994	0.953
8okw	0.996	0.927	0.996	0.939
8on5	0.739	0.269	0.446	0.232
8onc	0.98	0.819	0.989	0.882
8ond	0.545	0.463	0.571	0.495
8onf	0.996	0.864	0.997	0.865
8oq0	0.994	0.897	0.994	0.887
8oq1	0.993	0.843	0.996	0.863
8ori	0.99	0.926	0.99	0.927
8oru	0.989	0.854	0.988	0.836
8oup	0.986	0.929	0.987	0.932
8owi	0.975	0.929	0.965	0.912
8oyd	0.441	0.13	0.632	0.18
8ozt	0.991	0.921	0.99	0.863
8p00	0.923	0.69	0.932	0.622
8p0s	0.795	0.603	0.779	0.58
8p26	0.984	0.897	0.982	0.882
8p2c	0.438	0.109	0.438	0.106
8p33	0.927	0.51	0.958	0.546
8p37	0.999	0.957	0.999	0.954
8p49	0.89	0.608	0.874	0.584
8p6m	0.5	0.006	0.5	0.008
8p8h	0.241	0.038	0.262	0.043
8pb8	0.542	0.038	0.545	0.038
8pba	0.987	0.945	0.99	0.948
8pcw	0.584	0.349	0.588	0.325
8phb	0.964	0.534	0.958	0.555
8pkd	0.977	0.701	0.971	0.683
8pni	0.979	0.786	0.982	0.885
8poc	0.974	0.859	0.973	0.857
8pqs	0.994	0.924	0.995	0.924
8pr6	0.85	0.702	0.846	0.698
8ps6	0.902	0.742	0.914	0.772
8ptw	0.991	0.82	0.993	0.833
8pu1	0.983	0.919	0.976	0.924
8pu3	0.981	0.884	0.981	0.884
8puu	0.446	0.009	0.438	0.008
8puz	0.474	0.742	0.473	0.739
8px4	0.778	0.421	0.793	0.446
8pxe	0.993	0.943	0.993	0.942
8pxf	0.871	0.715	0.857	0.687
8pxt	0.356	0.007	0.368	0.008
8pz3	0.377	0.007	0.545	0.089
8q0p	0.994	0.947	0.994	0.943
8q1o	0.445	0.006	0.445	0.006
8q1w	0.335	0.026	0.333	0.018
8q28	0.597	0.084	0.59	0.064
8q4e	0.985	0.883	0.987	0.897
8q4h	0.994	0.853	0.994	0.852
8q4k	0.598	0.044	0.6	0.042
8q66	0.974	0.812	0.967	0.725
8q70	0.975	0.754	0.97	0.699
8q86	0.899	0.743	0.862	0.705
8q8h	0.568	0.291	0.594	0.295
8q8o	0.976	0.835	0.973	0.831
8q90	0.979	0.906	0.981	0.907
8qaa	0.83	0.621	0.83	0.621
8qab	0.994	0.971	0.994	0.974
8qat	0.943	0.532	0.96	0.55
8qc2	0.997	0.958	0.997	0.954
8qch	0.323	0.018	0.386	0.038
8qcj	0.998	0.937	0.997	0.936
8qdo	0.976	0.57	0.977	0.589
8qfl	0.972	0.872	0.959	0.816
8qgr	0.921	0.384	0.924	0.388
8qhs	0.391	0.185	0.39	0.185
8qkf	0.973	0.855	0.972	0.869
8qmg	0.516	0.021	0.681	0.155
8qnl	0.979	0.726	0.983	0.709
8qqh	0.996	0.864	0.996	0.882
8qr0	0.996	0.914	0.997	0.904
8qtr	0.976	0.763	0.561	0.2
8qvd	0.993	0.909	0.994	0.94
8qyh	0.816	0.432	0.871	0.461
8qyy	0.795	0.54	0.847	0.505
8r2r	0.955	0.58	0.956	0.594
8r34	0.793	0.566	0.791	0.566
8r5i	0.969	0.652	0.96	0.514
8r5s	0.998	0.969	0.998	0.954
8r5w	0.325	0.245	0.326	0.24
8r7i	0.996	0.905	0.995	0.909
8r96	0.996	0.781	0.992	0.597
8r9r	0.953	0.583	0.953	0.591
8r9t	0.945	0.863	0.944	0.859
8raj	0.399	0.369	0.399	0.371
8rc6	0.974	0.572	0.974	0.574
8rdn	0.938	0.687	0.931	0.672
8rg5	0.502	0.007	0.502	0.007
8rj8	0.244	0.011	0.807	0.064
8rk4	0.732	0.284	0.733	0.288
8rk5	0.42	0.242	0.438	0.245
8rk8	0.989	0.906	0.99	0.913
8rk9	0.702	0.065	0.697	0.066
8rkh	0.663	0.101	0.671	0.142
8rkl	0.758	0.37	0.762	0.376
8rlk	0.996	0.924	0.995	0.897
8ro4	0.995	0.94	0.992	0.883
8ron	0.981	0.769	0.975	0.754
8rot	0.8	0.192	0.804	0.178
8rua	0.977	0.785	0.977	0.778
8rv3	0.885	0.633	0.876	0.617
8rwm	0.483	0.822	0.485	0.768
8rwu	0.341	0.015	0.392	0.024
8rxg	0.93	0.816	0.93	0.75
8rxo	0.476	0.302	0.504	0.304
8ryd	0.989	0.934	0.985	0.902
8rz6	0.529	0.014	0.514	0.014
8rzl	0.932	0.55	0.91	0.549
8s0u	0.491	0.011	0.491	0.009
8s1j	0.965	0.738	0.972	0.763
8s2f	0.634	0.027	0.635	0.027
8s4s	0.485	0.013	0.485	0.013
8s50	0.512	0.458	0.392	0.203
8s6q	0.949	0.739	0.949	0.74
8s9k	0.96	0.634	0.96	0.638
8s9n	0.974	0.905	0.975	0.928
8sbf	0.961	0.768	0.93	0.693
8sde	0.527	0.204	0.488	0.179
8sdi	0.975	0.821	0.98	0.853
8sm7	0.994	0.929	0.995	0.921
8sm9	0.991	0.865	0.988	0.82
8sme	0.471	0.869	0.467	0.844
8smq	0.405	0.01	0.404	0.01
8soi	0.794	0.654	0.764	0.632
8spa	0.592	0.279	0.504	0.161
8sqz	0.728	0.42	0.702	0.427
8srm	0.882	0.629	0.865	0.6
8srn	0.488	0.056	0.484	0.071
8ss1	0.306	0.025	0.271	0.019
8stc	0.573	0.458	0.524	0.512
8sy2	0.408	0.008	0.464	0.007
8szb	0.317	0.246	0.32	0.252
8t19	0.946	0.258	0.941	0.256
8t1s	0.995	0.932	0.995	0.942
8t1t	0.983	0.694	0.984	0.692
8t57	0.926	0.557	0.958	0.723
8t8a	0.497	0.799	0.498	0.804
8t9s	0.977	0.945	0.974	0.913
8taf	0.329	0.289	0.33	0.299
8tcd	0.977	0.934	0.976	0.915
8tch	0.32	0.539	0.32	0.53
8tdh	0.993	0.862	0.992	0.857
8tfw	0.54	0.016	0.348	0.011
8tg1	0.517	0.009	0.517	0.009
8tgn	0.649	0.055	0.656	0.055
8ti8	0.719	0.318	0.606	0.239
8tjj	0.943	0.832	0.944	0.836
8tl8	0.985	0.765	0.956	0.687
8tn3	0.991	0.749	0.989	0.719
8tn6	0.403	0.024	0.37	0.06
8tn8	0.515	0.055	0.538	0.054
8tto	0.874	0.836	0.885	0.848
8tw0	0.824	0.748	0.864	0.429
8twq	0.566	0.361	0.471	0.309
8txl	0.695	0.404	0.693	0.373
8tyx	0.99	0.937	0.99	0.935
8tyz	0.456	0.568	0.457	0.583
8tz0	0.963	0.901	0.956	0.891
8u12	0.342	0.23	0.361	0.214
8u38	0.991	0.898	0.943	0.633
8u56	0.881	0.626	0.827	0.489
8u5w	0.978	0.908	0.978	0.906
8u8m	0.389	0.09	0.547	0.065
8uc3	0.984	0.869	0.986	0.873
8uf4	0.567	0.38	0.526	0.37
8uh1	0.988	0.912	0.985	0.885
8uid	0.994	0.795	0.987	0.667
8umc	0.992	0.891	0.992	0.89
8up9	0.487	0.713	0.49	0.803
8upb	0.951	0.887	0.95	0.876
8urp	0.99	0.943	0.988	0.916
8utk	0.49	0.029	0.49	0.029
8uus	0.99	0.823	0.991	0.829
8uut	0.989	0.853	0.989	0.853
8uyr	0.987	0.767	0.99	0.78
8v46	0.61	0.363	0.611	0.365
8v47	0.825	0.547	0.86	0.52
8v4g	0.985	0.926	0.983	0.925
8v4v	0.409	0.505	0.412	0.648
8v94	0.469	0.072	0.477	0.072
8vea	0.957	0.695	0.956	0.697
8vf6	0.982	0.875	0.983	0.875
8viw	0.492	0.357	0.478	0.166
8vjn	0.979	0.941	0.979	0.941
8vlw	0.954	0.46	0.954	0.454
8vr2	0.853	0.359	0.865	0.365
8vva	0.472	0.024	0.429	0.019
8vvw	0.804	0.307	0.322	0.124
8vwh	0.332	0.262	0.338	0.466
8vwr	0.976	0.871	0.981	0.895
8vx9	0.965	0.635	0.965	0.613
8vyy	0.495	0.767	0.495	0.77
8w1d	0.984	0.774	0.984	0.798
8w22	0.833	0.419	0.731	0.324
8w3u	0.986	0.959	0.986	0.962
8w7l	0.955	0.458	0.921	0.216
8w7y	0.494	0.006	0.494	0.007
8w9t	0.991	0.862	0.991	0.874
8w9y	0.763	0.316	0.755	0.312
8wab	0.616	0.061	0.617	0.059
8wac	0.521	0.018	0.568	0.028
8wai	0.986	0.795	0.989	0.801
8wbs	0.977	0.866	0.973	0.871
8wev	0.493	0.865	0.431	0.713
8wex	0.991	0.909	0.982	0.876
8wge	0.983	0.726	0.985	0.722
8whi	0.855	0.617	0.862	0.619
8whk	0.864	0.325	0.862	0.326
8whm	0.421	0.544	0.383	0.463
8wjd	0.971	0.88	0.977	0.885
8wkd	0.977	0.847	0.977	0.847
8wm1	0.504	0.313	0.503	0.318
8wm5	0.425	0.006	0.426	0.004
8woj	0.244	0.022	0.364	0.026
8wq8	0.564	0.044	0.484	0.01
8wt0	0.992	0.887	0.992	0.883
8wtm	0.985	0.825	0.981	0.8
8wv0	0.996	0.915	0.995	0.908
8wwd	0.982	0.756	0.976	0.819
8wwe	0.272	0.034	0.275	0.033
8wxs	0.725	0.308	0.762	0.356
8x0u	0.996	0.899	0.995	0.883
8x18	0.985	0.82	0.982	0.825
8x24	0.968	0.822	0.968	0.822
8x33	0.909	0.434	0.902	0.402
8x3x	0.997	0.948	0.997	0.948
8x3z	0.998	0.939	0.997	0.943
8x4n	0.511	0.07	0.521	0.073
8x5b	0.954	0.78	0.947	0.765
8x5h	0.208	0.026	0.203	0.026
8x5i	0.952	0.518	0.971	0.565
8x6v	0.547	0.02	0.605	0.027
8x8j	0.758	0.129	0.757	0.131
8xan	0.983	0.83	0.983	0.838
8xbn	0.982	0.909	0.983	0.908
8xeh	0.956	0.694	0.957	0.694
8xeo	0.498	0.013	0.498	0.013
8xgl	0.994	0.943	0.994	0.942
8xgq	0.588	0.044	0.587	0.044
8xgx	0.444	0.01	0.445	0.01
8xh6	0.688	0.303	0.702	0.32
8xhd	0.983	0.766	0.985	0.767
8xm6	0.97	0.761	0.973	0.774
8xpf	0.475	0.227	0.475	0.228
8xtc	0.993	0.905	0.994	0.904
8xtg	0.96	0.861	0.94	0.824
8xua	0.994	0.935	0.993	0.915
8xvn	0.996	0.95	0.996	0.949
8xx8	0.997	0.892	0.997	0.883
8xzu	0.949	0.734	0.984	0.946
8y1x	0.934	0.746	0.85	0.465
8y2m	0.971	0.785	0.397	0.107
8y3m	0.877	0.14	0.894	0.147
8y4v	0.331	0.009	0.36	0.01
8y6z	0.982	0.697	0.981	0.693
8y75	0.961	0.724	0.981	0.822
8y7f	0.42	0.475	0.225	0.288
8y7p	0.992	0.929	0.994	0.956
8y96	0.993	0.879	0.992	0.874
8y9k	0.334	0.071	0.584	0.049
8yab	0.95	0.602	0.947	0.639
8ybc	0.494	0.228	0.494	0.224
8ybf	0.968	0.58	0.966	0.55
8ybr	0.846	0.186	0.846	0.188
8ycv	0.981	0.935	0.975	0.917
8ye5	0.497	0.022	0.504	0.028
8ygo	0.973	0.631	0.975	0.64
8yho	0.523	0.055	0.521	0.056
8yjp	0.88	0.253	0.882	0.238
8yk2	0.508	0.006	0.516	0.006
8yk5	0.609	0.005	0.57	0.003
8yk8	0.989	0.858	0.992	0.904
8yl8	0.315	0.02	0.318	0.017
8yl9	0.364	0.008	0.375	0.006
8yla	0.504	0.011	0.496	0.008
8ylj	0.943	0.702	0.945	0.707
8ynq	0.947	0.811	0.951	0.828
8yo8	0.498	0.009	0.495	0.009
8yo9	0.941	0.748	0.925	0.744
8yoz	0.97	0.868	0.938	0.752
8yqg	0.957	0.633	0.966	0.672
8yql	0.34	0.013	0.358	0.014
8yrl	0.988	0.891	0.986	0.861
8yuk	0.968	0.778	0.968	0.778
8yv4	0.986	0.912	0.986	0.909
8yv7	0.982	0.887	0.982	0.886
8yvu	0.48	0.31	0.479	0.313
8yx6	0.984	0.637	0.986	0.646
8yxs	0.531	0.312	0.524	0.302
8z0f	0.97	0.675	0.97	0.678
8z12	0.973	0.88	0.972	0.88
8z1e	0.987	0.88	0.987	0.854
8z1v	0.989	0.852	0.991	0.866
8z1w	0.99	0.859	0.99	0.848
8z47	0.997	0.851	0.997	0.855
8z4f	0.325	0.009	0.34	0.013
8z8y	0.984	0.704	0.977	0.612
8z91	0.491	0.88	0.491	0.887
8zae	0.995	0.896	0.995	0.905
8zaf	0.984	0.849	0.983	0.855
8zb3	0.981	0.874	0.979	0.873
8ze2	0.983	0.805	0.986	0.804
8ze3	0.993	0.623	0.993	0.623
8zgi	0.244	0.003	0.246	0.003
8zht	0.943	0.921	0.94	0.921
8zko	0.493	0.005	0.489	0.005
8zl1	0.782	0.508	0.78	0.508
8zmv	0.897	0.705	0.895	0.704
8zoj	0.504	0.009	0.496	0.007
8zpo	0.891	0.577	0.959	0.821
8zsb	0.96	0.734	0.958	0.725
8zte	0.936	0.631	0.94	0.637
8ztp	0.997	0.918	0.997	0.926
8ztr	0.966	0.545	0.959	0.487
8zts	0.988	0.774	0.988	0.761
8zva	0.966	0.86	0.972	0.876
8zvf	0.924	0.601	0.925	0.598
8zxk	0.975	0.92	0.976	0.924
8zxr	0.848	0.21	0.836	0.21
9ard	0.48	0.011	0.48	0.011
9avn	0.984	0.951	0.98	0.941
9azb	0.993	0.851	0.992	0.857
9b01	0.998	0.939	0.998	0.967
9b0c	0.99	0.77	0.991	0.895
9b2g	0.994	0.929	0.991	0.916
9b4e	0.959	0.858	0.961	0.903
9b4p	0.937	0.857	0.93	0.851
9b6m	0.475	0.052	0.429	0.045
9b78	0.986	0.857	0.983	0.838
9b9s	0.936	0.741	0.929	0.763
9bce	0.962	0.804	0.968	0.862
9be2	0.972	0.77	0.975	0.786
9bfq	0.891	0.483	0.75	0.053
9bfr	0.51	0.012	0.543	0.01
9bgg	0.981	0.778	0.983	0.787
9bka	0.992	0.969	0.992	0.969
9bou	0.983	0.841	0.983	0.839
9bq0	0.992	0.827	0.994	0.867
9bxa	0.971	0.825	0.97	0.823
9c07	0.99	0.921	0.991	0.919
9c6a	0.898	0.631	0.473	0.014
9c90	0.546	0.123	0.542	0.102
9c9q	0.986	0.752	0.986	0.753
9cd2	0.832	0.631	0.827	0.592
9cjk	0.419	0.135	0.57	0.249
9cp0	0.996	0.944	0.995	0.947
9crw	0.316	0.288	0.326	0.291
9d81	0.991	0.765	0.99	0.773
9dk1	0.933	0.728	0.936	0.735
9dq0	0.575	0.074	0.576	0.074
9dqm	0.976	0.852	0.978	0.856
9dro	0.532	0.013	0.544	0.015
9e4s	0.944	0.569	0.945	0.575
9e4w	0.988	0.902	0.988	0.902
9ebm	0.98	0.918	0.98	0.917
9eh6	0.605	0.099	0.609	0.093
9em9	0.975	0.746	0.976	0.755
9emu	0.987	0.842	0.987	0.841
9en1	0.474	0.024	0.534	0.038
9eni	0.985	0.875	0.985	0.882
9epn	0.859	0.365	0.856	0.352
9eqo	0.379	0.086	0.294	0.052
9erv	0.792	0.009	0.717	0.008
9eu1	0.5	0.004	0.5	0.004
9evj	0.974	0.818	0.971	0.861
9exv	0.987	0.854	0.983	0.865
9f2c	0.993	0.963	0.993	0.968
9f7v	0.995	0.906	0.995	0.911
9fch	0.85	0.247	0.88	0.415
9fd4	0.982	0.73	0.982	0.727
9ff9	0.455	0.653	0.463	0.664
9fh8	0.96	0.684	0.97	0.692
9fm8	0.932	0.712	0.96	0.788
9fnd	0.91	0.626	0.892	0.608
9fsa	0.982	0.773	0.983	0.767
9fvr	0.468	0.399	0.473	0.402
9fvt	0.361	0.007	0.361	0.006
9g0w	0.934	0.731	0.93	0.711
9g59	0.962	0.535	0.959	0.522
9g5i	0.933	0.828	0.93	0.811
9g66	0.973	0.79	0.969	0.8
9g6z	0.956	0.864	0.954	0.861
9gf2	0.967	0.836	0.967	0.832
9gf4	0.986	0.928	0.995	0.933
9gn3	0.35	0.009	0.342	0.008
9gsc	0.507	0.01	0.507	0.01
9gzj	0.683	0.119	0.606	0.01
9h4a	0.981	0.977	0.982	0.977
9hpn	0.945	0.684	0.944	0.672
9i5r	0.987	0.833	0.985	0.842
9i65	0.342	0.612	0.27	0.411
9iia	0.982	0.868	0.496	0.007
9ik4	0.608	0.11	0.605	0.103
9ild	0.93	0.109	0.926	0.101
9imh	0.961	0.582	0.95	0.549
9in6	0.496	0.19	0.581	0.191
9ink	0.949	0.832	0.974	0.917
9irz	0.939	0.663	0.944	0.666
9ix8	0.978	0.843	0.995	0.89
9iyx	0.245	0.042	0.289	0.043
9iz5	0.498	0.885	0.498	0.887
9j12	0.923	0.652	0.929	0.656
9j1r	0.962	0.665	0.948	0.666
9j3x	0.629	0.335	0.788	0.419
9j46	0.625	0.301	0.467	0.159
9jdq	0.997	0.968	0.997	0.968
9jfb	0.984	0.857	0.985	0.861
9jfj	0.581	0.244	0.591	0.241
9jfl	0.515	0.02	0.571	0.032
9jlm	0.972	0.96	0.967	0.96
9jn4	0.993	0.933	0.994	0.937
9jn8	0.96	0.957	0.959	0.937
9jod	0.369	0.17	0.448	0.17
9jq8	0.989	0.963	0.989	0.963
9jsw	0.238	0.097	0.451	0.131
9jtw	0.957	0.654	0.953	0.637
9jue	0.899	0.664	0.915	0.692
9k2j	0.987	0.913	0.994	0.945
9k3a	0.299	0.005	0.342	0.015
9k3e	0.983	0.946	0.983	0.947
9k8r	0.499	0.935	0.499	0.934
9kan	0.948	0.745	0.948	0.73
9kns	0.84	0.656	0.846	0.674
9ko8	0.961	0.88	0.966	0.888
9kqf	0.971	0.869	0.971	0.873
9kr6	0.992	0.915	0.992	0.915
9l0f	0.582	0.421	0.968	0.74
9l2q	0.172	0.071	0.241	0.069
9l9p	0.47	0.143	0.46	0.138
9ljk	0.982	0.933	0.982	0.933
9lsd	0.995	0.717	0.995	0.757
9mdt	0.988	0.764	0.979	0.731
9mmh	0.993	0.898	0.993	0.896
9mup	0.993	0.901	0.994	0.924
9mxw	0.432	0.049	0.448	0.047
9mxx	0.332	0.146	0.325	0.091
9n71	0.978	0.832	0.976	0.824
9nbb	0.401	0.065	0.333	0.062

## Sheet: AF3c vs AF3 (No Ligands)
id	tm_score_af3c	dockq_actual_af3c	tm_score_af3	dockq_actual_af3
7aan	0.967	0.82	0.968	0.826
7ads	0.907	0.716	0.897	0.707
7agj	0.971	0.786	0.968	0.774
7aoo	0.499	0.088	0.34	0.046
7awv	0.991	0.906	0.992	0.926
7b4l	0.986	0.852	0.982	0.851
7b7q	0.996	0.926	0.996	0.913
7b9q	0.985	0.848	0.984	0.846
7bih	0.486	0.01	0.588	0.005
7bnx	0.274	0.012	0.274	0.012
7d54	0.526	0.016	0.526	0.015
7dck	0.985	0.971	0.985	0.968
7dfe	0.3	0.024	0.276	0.028
7dh4	0.474	0.827	0.478	0.851
7dk9	0.988	0.915	0.99	0.906
7dlu	0.987	0.796	0.987	0.794
7dnu	0.983	0.918	0.98	0.912
7dou	0.955	0.789	0.955	0.791
7dov	0.976	0.865	0.983	0.864
7dri	0.36	0.016	0.349	0.015
7dsu	0.939	0.553	0.895	0.361
7dtr	0.973	0.931	0.973	0.933
7duv	0.963	0.873	0.966	0.884
7dv3	0.987	0.904	0.991	0.913
7dvn	0.86	0.531	0.922	0.696
7dxi	0.978	0.784	0.979	0.753
7dz6	0.995	0.894	0.995	0.889
7e4j	0.976	0.942	0.974	0.931
7e4o	0.957	0.738	0.96	0.754
7e85	0.98	0.917	0.98	0.918
7eea	0.988	0.768	0.975	0.677
7eey	0.965	0.699	0.962	0.693
7eg5	0.989	0.949	0.992	0.943
7ek2	0.998	0.888	0.998	0.889
7en5	0.995	0.934	0.995	0.934
7eoe	0.796	0.248	0.769	0.244
7ep9	0.996	0.901	0.996	0.894
7epn	0.979	0.881	0.98	0.865
7epq	0.937	0.567	0.936	0.588
7eqb	0.904	0.756	0.907	0.743
7erq	0.939	0.575	0.921	0.552
7eru	0.98	0.648	0.979	0.644
7esj	0.959	0.912	0.956	0.919
7esy	0.966	0.744	0.965	0.747
7ews	0.55	0.02	0.534	0.017
7f40	0.73	0.127	0.578	0.039
7f74	0.986	0.877	0.991	0.909
7f8m	0.937	0.77	0.932	0.759
7fbl	0.979	0.835	0.976	0.809
7fch	0.576	0.089	0.578	0.09
7fcl	0.829	0.595	0.834	0.602
7fct	0.982	0.808	0.986	0.855
7fdn	0.578	0.062	0.601	0.08
7fg9	0.908	0.628	0.916	0.645
7fgp	0.979	0.772	0.984	0.79
7fh1	0.984	0.777	0.984	0.785
7fhr	0.991	0.895	0.99	0.879
7fib	0.844	0.6	0.847	0.599
7jrk	0.247	0.051	0.244	0.033
7l6l	0.988	0.855	0.986	0.843
7lga	0.954	0.816	0.954	0.815
7lq5	0.799	0.563	0.772	0.507
7lrh	0.725	0.229	0.718	0.226
7lxp	0.617	0.515	0.617	0.516
7m94	0.971	0.872	0.978	0.891
7mk3	0.974	0.844	0.975	0.846
7mkv	0.951	0.598	0.97	0.703
7msl	0.293	0.015	0.309	0.02
7msn	0.911	0.636	0.923	0.651
7n00	0.628	0.348	0.571	0.359
7nb6	0.914	0.398	0.9	0.376
7ncy	0.519	0.024	0.519	0.024
7ne9	0.52	0.353	0.504	0.333
7nfl	0.248	0.928	0.241	0.842
7nl4	0.979	0.64	0.978	0.642
7nlg	0.932	0.787	0.97	0.847
7o62	0.987	0.913	0.987	0.908
7o97	0.637	0.802	0.622	0.748
7ob7	0.991	0.96	0.991	0.96
7oc3	0.49	0.007	0.487	0.008
7ocu	0.936	0.694	0.583	0.028
7oh2	0.987	0.821	0.979	0.712
7oi1	0.666	0.326	0.666	0.328
7oqv	0.356	0.027	0.347	0.026
7ot9	0.902	0.596	0.889	0.567
7ovp	0.715	0.558	0.623	0.482
7owk	0.973	0.859	0.973	0.859
7p3q	0.535	0.234	0.569	0.32
7p4l	0.574	0.072	0.28	0.074
7p6f	0.95	0.736	0.952	0.758
7p9k	0.351	0.04	0.33	0.04
7p9q	0.911	0.724	0.983	0.878
7pb4	0.934	0.8	0.938	0.818
7pb8	0.932	0.706	0.942	0.682
7pls	0.997	0.917	0.997	0.916
7po9	0.98	0.901	0.984	0.899
7poh	0.935	0.855	0.926	0.837
7pok	0.966	0.809	0.966	0.806
7pp2	0.911	0.026	0.911	0.026
7pp3	0.995	0.838	0.995	0.835
7ppp	0.952	0.877	0.952	0.875
7pt4	0.498	0.948	0.498	0.948
7puz	0.306	0.016	0.302	0.056
7pv1	0.358	0.016	0.386	0.016
7pv7	0.988	0.77	0.988	0.786
7px1	0.466	0.059	0.397	0.015
7q1t	0.964	0.907	0.931	0.849
7q4j	0.995	0.95	0.995	0.95
7qcl	0.924	0.53	0.927	0.546
7qcn	0.275	0.009	0.276	0.009
7qcu	0.957	0.609	0.958	0.629
7qdw	0.821	0.457	0.821	0.465
7qec	0.925	0.734	0.49	0.014
7qfz	0.682	0.186	0.686	0.18
7qi3	0.994	0.945	0.991	0.944
7qlr	0.85	0.254	0.843	0.259
7qnq	0.992	0.946	0.989	0.949
7qoc	0.989	0.929	0.988	0.925
7qpc	0.869	0.648	0.866	0.64
7qqf	0.987	0.915	0.985	0.903
7qrj	0.799	0.241	0.785	0.262
7qun	0.988	0.857	0.987	0.847
7quu	0.545	0.199	0.546	0.182
7quy	0.977	0.895	0.974	0.874
7qvb	0.737	0.279	0.735	0.281
7qx6	0.321	0.025	0.269	0.052
7qyz	0.992	0.913	0.993	0.922
7qzj	0.997	0.922	0.997	0.919
7r09	0.992	0.937	0.946	0.851
7r4l	0.987	0.651	0.989	0.644
7r5y	0.995	0.87	0.995	0.844
7r5z	0.985	0.874	0.985	0.875
7r65	0.986	0.906	0.992	0.923
7r7m	0.953	0.639	0.953	0.642
7r9b	0.994	0.959	0.993	0.959
7rbp	0.954	0.852	0.962	0.869
7rcz	0.513	0.012	0.511	0.012
7rej	0.375	0.255	0.344	0.21
7rf9	0.997	0.914	0.994	0.854
7rfv	0.803	0.273	0.781	0.382
7rhe	0.976	0.702	0.973	0.697
7rkc	0.981	0.856	0.982	0.861
7rmx	0.901	0.623	0.905	0.617
7rus	0.991	0.862	0.989	0.846
7rwk	0.552	0.201	0.582	0.203
7rwm	0.668	0.277	0.784	0.326
7s2j	0.951	0.802	0.95	0.788
7s2x	0.985	0.598	0.989	0.646
7s69	0.493	0.012	0.493	0.011
7scj	0.989	0.825	0.991	0.839
7sfj	0.92	0.464	0.902	0.384
7sfz	0.95	0.826	0.95	0.826
7sj2	0.98	0.508	0.981	0.506
7skn	0.582	0.073	0.578	0.084
7skp	0.519	0.038	0.527	0.038
7smg	0.983	0.748	0.982	0.743
7spn	0.996	0.934	0.996	0.934
7spq	0.979	0.9	0.982	0.937
7sq4	0.352	0.017	0.336	0.015
7sqv	0.915	0.214	0.923	0.229
7stu	0.496	0.003	0.496	0.005
7sz2	0.313	0.053	0.322	0.011
7t2s	0.996	0.944	0.996	0.921
7t5p	0.975	0.717	0.967	0.661
7t5w	0.92	0.858	0.92	0.854
7t8i	0.967	0.914	0.967	0.915
7t8l	0.662	0.198	0.657	0.203
7t8o	0.651	0.192	0.654	0.211
7tae	0.793	0.307	0.787	0.277
7tak	0.882	0.267	0.839	0.259
7tb5	0.676	0.189	0.669	0.192
7tdq	0.653	0.367	0.637	0.375
7th0	0.975	0.944	0.975	0.945
7tj1	0.498	0.308	0.497	0.309
7tjl	0.693	0.411	0.521	0.219
7tn3	0.56	0.035	0.574	0.056
7trv	0.965	0.803	0.965	0.776
7trw	0.93	0.74	0.936	0.776
7tul	0.266	0.025	0.266	0.014
7tvm	0.996	0.982	0.99	0.945
7twa	0.944	0.625	0.944	0.611
7twd	0.211	0.202	0.215	0.201
7txn	0.925	0.922	0.926	0.921
7txp	0.996	0.95	0.996	0.94
7u2r	0.997	0.965	0.997	0.964
7u6l	0.995	0.912	0.995	0.899
7ubb	0.432	0.393	0.397	0.234
7uf8	0.99	0.881	0.991	0.884
7ug2	0.454	0.039	0.385	0.028
7uh4	0.5	0.048	0.5	0.048
7una	0.264	0.68	0.235	0.676
7unh	0.972	0.753	0.973	0.77
7upo	0.89	0.679	0.882	0.644
7upp	0.864	0.608	0.918	0.613
7uq2	0.985	0.927	0.984	0.927
7urg	0.961	0.766	0.962	0.76
7uur	0.996	0.883	0.995	0.877
7ux8	0.905	0.621	0.923	0.633
7uyx	0.921	0.729	0.932	0.744
7uzt	0.884	0.365	0.893	0.388
7v0d	0.994	0.921	0.993	0.881
7v0f	0.156	0.078	0.156	0.071
7v1v	0.999	0.942	0.999	0.938
7v1z	0.986	0.9	0.982	0.886
7v25	0.998	0.93	0.997	0.924
7v4m	0.975	0.75	0.973	0.76
7v5v	0.973	0.888	0.977	0.897
7v6p	0.958	0.821	0.959	0.825
7vd7	0.988	0.946	0.985	0.932
7veg	0.954	0.737	0.952	0.736
7vem	0.987	0.917	0.989	0.923
7vf5	0.976	0.66	0.976	0.676
7vf6	0.967	0.884	0.965	0.839
7vfp	0.975	0.662	0.973	0.656
7vg5	0.986	0.933	0.986	0.932
7viv	0.205	0.064	0.211	0.07
7vlj	0.987	0.843	0.989	0.857
7vm0	0.526	0.006	0.504	0.006
7vma	0.994	0.835	0.993	0.844
7vo4	0.973	0.848	0.981	0.904
7vp6	0.949	0.865	0.949	0.865
7vq3	0.945	0.668	0.949	0.669
7vqk	0.994	0.933	0.995	0.931
7vrr	0.991	0.882	0.99	0.881
7vrx	0.566	0.236	0.567	0.237
7vsi	0.987	0.881	0.982	0.853
7vtd	0.958	0.752	0.936	0.657
7vu5	0.434	0.124	0.418	0.058
7vu7	0.848	0.646	0.843	0.611
7vua	0.996	0.93	0.996	0.917
7vvx	0.326	0.006	0.328	0.006
7vw1	0.96	0.87	0.959	0.861
7vwb	0.994	0.956	0.992	0.932
7vwk	0.966	0.847	0.97	0.886
7vyu	0.987	0.951	0.986	0.905
7w0i	0.995	0.908	0.994	0.901
7w3s	0.465	0.041	0.542	0.199
7w46	0.302	0.37	0.299	0.361
7w6k	0.927	0.621	0.922	0.608
7w72	0.99	0.806	0.986	0.768
7w91	0.316	0.103	0.314	0.102
7wdq	0.953	0.824	0.962	0.833
7wek	0.961	0.817	0.955	0.826
7wf9	0.307	0.021	0.311	0.013
7wj0	0.719	0.498	0.719	0.497
7wj6	0.555	0.024	0.55	0.023
7wjt	0.826	0.73	0.836	0.747
7wsj	0.488	0.022	0.487	0.022
7wsu	0.751	0.687	0.754	0.682
7wuw	0.975	0.762	0.975	0.753
7wvs	0.917	0.681	0.905	0.658
7wwf	0.994	0.86	0.994	0.876
7wws	0.897	0.72	0.92	0.727
7wze	0.948	0.691	0.953	0.697
7x1i	0.718	0.303	0.719	0.3
7x36	0.541	0.911	0.558	0.955
7x45	0.984	0.882	0.986	0.887
7x4t	0.54	0.007	0.539	0.007
7x53	0.486	0.006	0.485	0.005
7x54	0.994	0.781	0.994	0.764
7x7j	0.988	0.843	0.987	0.842
7x80	0.887	0.33	0.887	0.334
7x83	0.203	0.024	0.208	0.025
7x84	0.15	0.015	0.16	0.012
7x87	0.997	0.881	0.995	0.803
7xc6	0.995	0.86	0.996	0.864
7xca	0.985	0.81	0.587	0.04
7xf2	0.865	0.239	0.85	0.255
7xft	0.475	0.018	0.474	0.018
7xgs	0.985	0.955	0.978	0.941
7xgt	0.964	0.859	0.966	0.851
7xhs	0.886	0.445	0.33	0.05
7xl7	0.949	0.789	0.961	0.846
7xlb	0.945	0.579	0.931	0.563
7xly	0.492	0.205	0.492	0.205
7xmw	0.934	0.724	0.949	0.79
7xn2	0.923	0.766	0.917	0.753
7xnj	0.472	0.482	0.475	0.489
7xpi	0.477	0.009	0.477	0.009
7xqw	0.995	0.798	0.994	0.788
7xrb	0.521	0.012	0.545	0.013
7xre	0.993	0.885	0.994	0.898
7xux	0.848	0.536	0.849	0.533
7xwm	0.996	0.957	0.996	0.938
7xyc	0.989	0.81	0.988	0.786
7xyo	0.503	0.009	0.486	0.009
7y16	0.848	0.577	0.85	0.581
7y3t	0.657	0.278	0.659	0.3
7y5y	0.301	0.018	0.308	0.017
7y6o	0.434	0.005	0.432	0.005
7y73	0.949	0.801	0.955	0.809
7y78	0.257	0.006	0.263	0.005
7y79	0.503	0.009	0.504	0.007
7y8u	0.914	0.586	0.785	0.173
7y9b	0.759	0.377	0.78	0.386
7y9g	0.988	0.939	0.988	0.952
7ybd	0.993	0.906	0.992	0.909
7ydo	0.264	0.295	0.27	0.296
7yeo	0.994	0.942	0.987	0.946
7yfj	0.452	0.004	0.424	0.004
7yfu	0.709	0.511	0.708	0.521
7yfv	0.803	0.691	0.755	0.609
7yfw	0.888	0.535	0.882	0.522
7yh1	0.953	0.775	0.951	0.768
7yh3	0.974	0.867	0.975	0.869
7yil	0.465	0.506	0.465	0.505
7yj0	0.986	0.711	0.989	0.74
7yji	0.726	0.671	0.732	0.682
7ylq	0.924	0.671	0.921	0.658
7yls	0.984	0.89	0.985	0.89
7ymd	0.938	0.46	0.936	0.465
7yn1	0.929	0.467	0.929	0.467
7yni	0.973	0.857	0.979	0.861
7ypd	0.972	0.786	0.974	0.796
7ypx	0.948	0.692	0.889	0.61
7ytu	0.928	0.757	0.926	0.749
7yty	0.992	0.925	0.854	0.613
7yuj	0.279	0.049	0.329	0.026
7ywq	0.423	0.175	0.458	0.158
7yxm	0.988	0.822	0.976	0.743
7yzt	0.641	0.255	0.642	0.243
7z27	0.57	0.058	0.539	0.041
7z8z	0.814	0.722	0.873	0.758
7zay	0.99	0.838	0.991	0.849
7zcl	0.552	0.068	0.552	0.068
7zcv	0.905	0.506	0.909	0.513
7zdy	0.997	0.907	0.997	0.939
7ze0	0.875	0.623	0.827	0.555
7ze1	0.983	0.732	0.982	0.685
7zhf	0.881	0.456	0.886	0.468
7zjc	0.549	0.052	0.549	0.052
7zkh	0.905	0.601	0.902	0.638
7zm5	0.989	0.883	0.994	0.874
7zm6	0.858	0.24	0.868	0.313
7zny	0.525	0.159	0.508	0.133
7zop	0.514	0.023	0.552	0.024
7zp0	0.881	0.663	0.872	0.651
7zqy	0.682	0.329	0.512	0.124
7ztw	0.838	0.134	0.729	0.117
7zua	0.531	0.109	0.526	0.036
8a03	0.987	0.871	0.987	0.851
8a09	0.178	0.052	0.179	0.052
8a0c	0.983	0.666	0.982	0.7
8a2n	0.952	0.471	0.958	0.474
8a39	0.92	0.643	0.952	0.691
8a3g	0.495	0.912	0.495	0.905
8a3i	0.456	0.83	0.464	0.848
8a3o	0.986	0.838	0.985	0.816
8a4o	0.987	0.933	0.974	0.89
8a51	0.485	0.853	0.454	0.721
8a59	0.487	0.008	0.487	0.008
8a82	0.966	0.86	0.966	0.94
8a90	0.995	0.947	0.994	0.946
8a9n	0.957	0.792	0.958	0.795
8aa9	0.339	0.01	0.353	0.007
8aca	0.563	0.429	0.355	0.147
8acx	0.619	0.121	0.664	0.143
8ada	0.256	0.025	0.256	0.025
8aew	0.984	0.87	0.985	0.874
8af9	0.825	0.886	0.777	0.741
8ahr	0.98	0.775	0.979	0.774
8aid	0.963	0.904	0.968	0.908
8ajq	0.972	0.931	0.983	0.946
8an5	0.982	0.852	0.977	0.839
8and	0.633	0.558	0.545	0.436
8ap8	0.979	0.862	0.981	0.871
8apl	0.937	0.478	0.934	0.471
8arf	0.882	0.741	0.882	0.741
8at2	0.942	0.669	0.94	0.692
8au0	0.512	0.752	0.841	0.744
8aw5	0.878	0.415	0.891	0.421
8axi	0.514	0.007	0.501	0.006
8axo	0.489	0.863	0.483	0.835
8axr	0.497	0.956	0.497	0.956
8ayv	0.992	0.93	0.992	0.938
8b37	0.982	0.704	0.974	0.676
8b3e	0.995	0.899	0.991	0.868
8b3j	0.961	0.806	0.961	0.756
8b3w	0.97	0.652	0.969	0.653
8b45	0.648	0.45	0.646	0.452
8b4m	0.984	0.904	0.982	0.891
8b55	0.954	0.785	0.964	0.787
8b73	0.988	0.909	0.996	0.911
8b8a	0.906	0.466	0.907	0.535
8ba1	0.823	0.604	0.891	0.632
8bcl	0.382	0.018	0.619	0.271
8bd1	0.495	0.901	0.496	0.924
8bdk	0.72	0.312	0.72	0.311
8beg	0.512	0.044	0.513	0.002
8bey	0.6	0.041	0.602	0.041
8bfe	0.923	0.887	0.923	0.887
8bfj	0.91	0.455	0.903	0.463
8big	0.987	0.844	0.97	0.78
8biy	0.986	0.928	0.986	0.929
8bj1	0.988	0.788	0.987	0.765
8bjw	0.16	0.026	0.236	0.024
8blw	0.959	0.671	0.949	0.654
8bns	0.47	0.004	0.487	0.004
8bny	0.98	0.952	0.982	0.952
8brf	0.461	0.012	0.483	0.016
8brp	0.908	0.545	0.936	0.61
8bs7	0.936	0.707	0.954	0.732
8bt9	0.857	0.55	0.85	0.519
8btj	0.974	0.865	0.972	0.856
8buy	0.969	0.829	0.969	0.828
8bv8	0.952	0.816	0.958	0.821
8bve	0.864	0.596	0.861	0.589
8bvk	0.467	0.008	0.466	0.009
8bwi	0.922	0.675	0.933	0.688
8bxd	0.984	0.771	0.968	0.673
8by5	0.948	0.782	0.958	0.855
8bym	0.994	0.853	0.995	0.865
8bz2	0.25	0.036	0.25	0.037
8c26	0.989	0.937	0.988	0.934
8c6v	0.521	0.251	0.54	0.285
8c9v	0.968	0.707	0.967	0.691
8cav	0.985	0.33	0.988	0.334
8ce5	0.907	0.535	0.904	0.529
8ceg	0.949	0.881	0.949	0.882
8ch4	0.965	0.792	0.928	0.561
8cid	0.984	0.832	0.976	0.768
8cil	0.894	0.513	0.887	0.504
8cio	0.939	0.832	0.936	0.823
8cjw	0.64	0.38	0.621	0.379
8clq	0.997	0.915	0.993	0.87
8cmp	0.985	0.959	0.974	0.937
8cp3	0.369	0.101	0.363	0.101
8cqm	0.491	0.005	0.492	0.006
8cqn	0.817	0.574	0.386	0.005
8d03	0.964	0.926	0.958	0.91
8d05	0.941	0.874	0.938	0.87
8d06	0.992	0.937	0.992	0.937
8d07	0.979	0.841	0.98	0.829
8d08	0.989	0.864	0.99	0.858
8d09	0.493	0.906	0.493	0.906
8d0u	0.989	0.92	0.991	0.934
8d27	0.992	0.884	0.991	0.862
8d2j	0.753	0.122	0.831	0.161
8d3t	0.889	0.503	0.887	0.5
8d8p	0.473	0.004	0.472	0.004
8d9m	0.436	0.416	0.208	0.322
8ddc	0.51	0.281	0.523	0.32
8ddd	0.391	0.03	0.391	0.03
8dek	0.491	0.036	0.515	0.011
8dgg	0.423	0.018	0.422	0.028
8dgl	0.957	0.796	0.956	0.868
8dpa	0.784	0.549	0.442	0.043
8dq6	0.975	0.723	0.974	0.714
8dqa	0.992	0.938	0.991	0.935
8dql	0.987	0.855	0.986	0.857
8dqq	0.558	0.016	0.553	0.012
8dqv	0.992	0.812	0.991	0.783
8dsb	0.884	0.749	0.885	0.759
8dsx	0.368	0.038	0.412	0.051
8dt6	0.588	0.33	0.587	0.308
8dtq	0.968	0.884	0.966	0.868
8e1e	0.974	0.839	0.971	0.831
8e55	0.949	0.595	0.944	0.577
8e5f	0.221	0.01	0.207	0.01
8e5g	0.904	0.386	0.911	0.423
8e62	0.996	0.976	0.996	0.948
8ed0	0.994	0.893	0.991	0.87
8edi	0.511	0.031	0.522	0.021
8edv	0.662	0.258	0.799	0.312
8eh2	0.496	0.963	0.496	0.962
8ehe	0.951	0.684	0.948	0.602
8eip	0.64	0.408	0.689	0.37
8eis	0.986	0.729	0.982	0.669
8eiz	0.9	0.397	0.913	0.429
8ek4	0.503	0.007	0.497	0.006
8elf	0.984	0.839	0.984	0.844
8em1	0.482	0.744	0.481	0.733
8em2	0.971	0.756	0.977	0.807
8end	0.916	0.662	0.914	0.683
8eoz	0.99	0.841	0.986	0.831
8erw	0.948	0.791	0.936	0.772
8es5	0.979	0.772	0.983	0.798
8etn	0.509	0.12	0.399	0.024
8evk	0.982	0.824	0.982	0.825
8ey4	0.967	0.788	0.966	0.78
8ezr	0.954	0.631	0.954	0.627
8ezs	0.966	0.684	0.959	0.633
8ezt	0.933	0.774	0.926	0.703
8f5m	0.237	0.005	0.234	0.004
8f5v	0.973	0.866	0.976	0.866
8f71	0.695	0.195	0.743	0.168
8f7n	0.571	0.191	0.578	0.174
8f9x	0.987	0.837	0.983	0.736
8fbd	0.519	0.509	0.519	0.502
8fcf	0.906	0.726	0.905	0.724
8fft	0.992	0.891	0.99	0.899
8fjd	0.503	0.013	0.504	0.012
8fje	0.49	0.011	0.491	0.011
8fmf	0.934	0.468	0.939	0.485
8fuv	0.726	0.407	0.635	0.391
8fvt	0.494	0.018	0.494	0.018
8fxf	0.875	0.181	0.438	0.18
8fy4	0.994	0.823	0.994	0.827
8g0p	0.816	0.626	0.815	0.628
8g9k	0.984	0.939	0.978	0.859
8ga9	0.983	0.827	0.982	0.824
8gaa	0.992	0.85	0.992	0.851
8gad	0.785	0.427	0.786	0.428
8gaq	0.991	0.878	0.991	0.881
8gbs	0.658	0.506	0.669	0.521
8gci	0.965	0.951	0.964	0.945
8gel	0.994	0.855	0.994	0.859
8gf4	0.493	0.021	0.493	0.021
8ghz	0.205	0.065	0.689	0.244
8gi1	0.943	0.588	0.935	0.58
8gk6	0.612	0.102	0.489	0.011
8gkv	0.966	0.727	0.958	0.644
8gn8	0.978	0.772	0.981	0.814
8gp6	0.957	0.648	0.955	0.645
8gps	0.576	0.136	0.576	0.136
8gq9	0.998	0.912	0.997	0.901
8gqy	0.991	0.824	0.991	0.827
8gu0	0.521	0.01	0.481	0.004
8gug	0.311	0.646	0.311	0.685
8guo	0.851	0.2	0.851	0.195
8gxl	0.319	0.019	0.326	0.026
8gyg	0.981	0.859	0.98	0.867
8gyw	0.941	0.724	0.957	0.774
8gyz	0.915	0.557	0.919	0.563
8h0e	0.825	0.756	0.822	0.757
8h1k	0.975	0.822	0.973	0.812
8h2a	0.986	0.899	0.991	0.929
8h2c	0.97	0.783	0.976	0.807
8h2d	0.774	0.532	0.823	0.576
8h2j	0.99	0.922	0.99	0.923
8h3z	0.983	0.859	0.986	0.881
8h4p	0.944	0.837	0.932	0.833
8h4q	0.494	0.839	0.495	0.862
8h6q	0.988	0.874	0.982	0.846
8h72	0.502	0.004	0.502	0.005
8h86	0.919	0.555	0.931	0.623
8har	0.986	0.93	0.989	0.948
8hav	0.529	0.009	0.534	0.01
8hf2	0.224	0.018	0.219	0.019
8hf3	0.985	0.884	0.985	0.877
8hgv	0.989	0.949	0.988	0.916
8hhi	0.884	0.733	0.884	0.733
8hhj	0.963	0.696	0.959	0.685
8hhk	0.921	0.513	0.921	0.513
8hhv	0.996	0.863	0.996	0.862
8hi8	0.968	0.755	0.962	0.691
8hin	0.985	0.933	0.985	0.931
8hja	0.738	0.312	0.799	0.524
8hkr	0.988	0.926	0.987	0.926
8hnp	0.953	0.68	0.949	0.705
8hre	0.263	0.091	0.401	0.115
8hsb	0.944	0.679	0.945	0.681
8huy	0.998	0.949	0.998	0.954
8hwi	0.785	0.302	0.788	0.305
8hxs	0.934	0.754	0.936	0.76
8hzv	0.278	0.007	0.27	0.008
8i28	0.868	0.414	0.867	0.413
8i37	0.297	0.01	0.34	0.021
8i3e	0.843	0.575	0.83	0.588
8i3i	0.959	0.615	0.959	0.573
8i6g	0.596	0.762	0.597	0.762
8i80	0.477	0.009	0.48	0.008
8i8y	0.511	0.2	0.472	0.202
8ic7	0.996	0.873	0.993	0.73
8idp	0.995	0.902	0.994	0.894
8iev	0.994	0.935	0.995	0.932
8if8	0.561	0.039	0.54	0.052
8igg	0.253	0.18	0.365	0.101
8iha	0.361	0.01	0.493	0.016
8ijr	0.812	0.336	0.817	0.35
8ikr	0.295	0.043	0.432	0.026
8ims	0.538	0.821	0.538	0.823
8ioi	0.476	0.272	0.477	0.272
8ioo	0.959	0.825	0.965	0.847
8ip1	0.969	0.711	0.97	0.763
8ips	0.962	0.701	0.962	0.706
8iq8	0.992	0.899	0.991	0.896
8iqa	0.995	0.934	0.992	0.918
8ivs	0.995	0.882	0.993	0.854
8iw0	0.918	0.752	0.918	0.752
8iw2	0.963	0.848	0.862	0.619
8iw5	0.975	0.923	0.973	0.926
8ixw	0.263	0.009	0.294	0.008
8izd	0.96	0.825	0.951	0.782
8izs	0.929	0.776	0.928	0.776
8j2f	0.991	0.872	0.991	0.874
8j2w	0.944	0.671	0.959	0.688
8j2y	0.608	0.024	0.607	0.024
8j4i	0.767	0.195	0.77	0.203
8j4o	0.872	0.646	0.884	0.662
8j5y	0.975	0.744	0.976	0.748
8j60	0.976	0.826	0.976	0.821
8j6h	0.968	0.528	0.965	0.479
8j74	0.718	0.058	0.726	0.06
8j8j	0.972	0.816	0.971	0.816
8jbs	0.925	0.669	0.936	0.68
8jd7	0.499	0.005	0.492	0.004
8jdh	0.426	0.216	0.447	0.215
8jgn	0.995	0.908	0.995	0.896
8jhh	0.925	0.338	0.543	0.035
8ji1	0.971	0.939	0.969	0.919
8jij	0.983	0.7	0.985	0.708
8jj5	0.971	0.716	0.969	0.718
8jma	0.99	0.738	0.989	0.733
8jme	0.995	0.817	0.994	0.813
8jqe	0.993	0.944	0.993	0.942
8jsf	0.958	0.616	0.958	0.622
8jsk	0.83	0.348	0.814	0.346
8jsz	0.938	0.616	0.92	0.583
8jt0	0.995	0.945	0.996	0.956
8jto	0.992	0.779	0.996	0.823
8ju7	0.972	0.873	0.971	0.867
8ju9	0.701	0.439	0.704	0.44
8jvm	0.571	0.236	0.528	0.214
8jvp	0.45	0.212	0.449	0.21
8jxk	0.948	0.548	0.951	0.639
8jxp	0.951	0.662	0.963	0.721
8jyv	0.424	0.012	0.424	0.017
8k1b	0.973	0.815	0.961	0.79
8k1d	0.904	0.368	0.905	0.372
8k1f	0.961	0.852	0.971	0.85
8k1o	0.97	0.765	0.969	0.731
8k2n	0.662	0.364	0.497	0.341
8k3f	0.953	0.776	0.951	0.773
8k3g	0.99	0.831	0.991	0.829
8k3h	0.994	0.938	0.994	0.951
8k40	0.997	0.956	0.997	0.96
8k5l	0.986	0.934	0.985	0.941
8k74	0.995	0.959	0.995	0.959
8k76	0.993	0.907	0.993	0.914
8k7m	0.312	0.017	0.313	0.016
8k7y	0.497	0.004	0.515	0.006
8k89	0.838	0.69	0.889	0.793
8ka6	0.449	0.014	0.446	0.013
8kc1	0.808	0.519	0.792	0.516
8kc8	0.598	0.033	0.593	0.032
8kcj	0.301	0.02	0.3	0.023
8kck	0.495	0.06	0.492	0.006
8kd8	0.419	0.015	0.412	0.013
8kdk	0.987	0.85	0.964	0.705
8ke9	0.974	0.757	0.976	0.754
8ken	0.994	0.954	0.993	0.95
8kgi	0.445	0.015	0.566	0.046
8kgt	0.973	0.645	0.95	0.526
8khg	0.977	0.919	0.984	0.934
8of7	0.93	0.663	0.932	0.656
8oi4	0.997	0.933	0.997	0.947
8oib	0.991	0.835	0.992	0.856
8oij	0.984	0.921	0.983	0.916
8ok4	0.969	0.819	0.969	0.814
8ok7	0.979	0.839	0.979	0.84
8ok8	0.95	0.629	0.961	0.686
8okh	0.919	0.728	0.957	0.838
8oks	0.994	0.957	0.994	0.953
8okw	0.996	0.927	0.996	0.94
8on5	0.739	0.269	0.449	0.229
8onc	0.98	0.819	0.989	0.88
8ond	0.545	0.463	0.563	0.475
8onf	0.996	0.864	0.996	0.841
8oq0	0.994	0.897	0.991	0.878
8oq1	0.996	0.861	0.996	0.862
8ori	0.991	0.939	0.99	0.929
8oru	0.923	0.59	0.92	0.578
8oup	0.955	0.817	0.955	0.775
8owi	0.975	0.929	0.965	0.912
8oyd	0.441	0.13	0.469	0.102
8ozt	0.991	0.921	0.99	0.865
8p00	0.923	0.69	0.934	0.628
8p0s	0.786	0.584	0.798	0.603
8p26	0.984	0.897	0.982	0.882
8p2c	0.438	0.109	0.439	0.107
8p33	0.927	0.51	0.45	0.087
8p37	0.998	0.915	0.999	0.952
8p49	0.89	0.608	0.875	0.583
8p6m	0.5	0.006	0.5	0.008
8p8h	0.241	0.038	0.251	0.04
8pb8	0.568	0.042	0.549	0.038
8pba	0.987	0.945	0.99	0.95
8pcw	0.584	0.349	0.589	0.326
8phb	0.964	0.534	0.957	0.551
8pkd	0.977	0.701	0.97	0.682
8pni	0.991	0.886	0.983	0.802
8poc	0.974	0.859	0.973	0.857
8pqs	0.994	0.924	0.995	0.923
8pr6	0.85	0.702	0.842	0.693
8ps6	0.902	0.742	0.903	0.744
8ptw	0.991	0.82	0.993	0.832
8pu1	0.983	0.931	0.982	0.933
8pu3	0.981	0.884	0.981	0.884
8puu	0.444	0.01	0.436	0.009
8puz	0.474	0.742	0.473	0.74
8px4	0.778	0.421	0.794	0.447
8pxe	0.993	0.943	0.993	0.942
8pxf	0.871	0.715	0.848	0.668
8pxt	0.357	0.007	0.343	0.007
8pz3	0.377	0.007	0.552	0.087
8q0p	0.994	0.947	0.994	0.942
8q1o	0.445	0.005	0.446	0.005
8q1w	0.326	0.014	0.33	0.015
8q28	0.498	0.007	0.663	0.066
8q4e	0.985	0.883	0.987	0.897
8q4h	0.991	0.8	0.982	0.82
8q4k	0.453	0.016	0.581	0.046
8q66	0.974	0.812	0.905	0.544
8q70	0.968	0.711	0.969	0.714
8q86	0.899	0.743	0.862	0.705
8q8h	0.568	0.291	0.496	0.285
8q8o	0.97	0.856	0.965	0.838
8q90	0.979	0.906	0.981	0.907
8qaa	0.83	0.621	0.829	0.621
8qab	0.994	0.971	0.994	0.971
8qat	0.943	0.532	0.96	0.552
8qc2	0.994	0.901	0.994	0.891
8qch	0.322	0.021	0.329	0.023
8qcj	0.998	0.937	0.996	0.935
8qdo	0.976	0.583	0.977	0.593
8qfl	0.969	0.865	0.967	0.865
8qgr	0.803	0.233	0.82	0.27
8qhs	0.391	0.185	0.388	0.185
8qkf	0.973	0.855	0.97	0.854
8qmg	0.504	0.023	0.493	0.017
8qnl	0.979	0.726	0.979	0.719
8qqh	0.996	0.864	0.996	0.887
8qr0	0.994	0.892	0.995	0.896
8qtr	0.9	0.744	0.918	0.753
8qvd	0.994	0.912	0.993	0.93
8qyh	0.842	0.414	0.855	0.444
8qyy	0.804	0.503	0.798	0.496
8r2r	0.965	0.612	0.966	0.624
8r34	0.801	0.564	0.801	0.567
8r5i	0.969	0.652	0.972	0.534
8r5s	0.998	0.969	0.998	0.954
8r5w	0.325	0.245	0.326	0.24
8r7i	0.996	0.907	0.993	0.896
8r96	0.996	0.781	0.993	0.581
8r9r	0.955	0.662	0.952	0.566
8r9t	0.945	0.863	0.948	0.864
8raj	0.399	0.369	0.399	0.374
8rc6	0.974	0.572	0.974	0.574
8rdn	0.914	0.643	0.912	0.645
8rg5	0.502	0.007	0.502	0.007
8rj8	0.244	0.011	0.807	0.064
8rk4	0.732	0.284	0.733	0.286
8rk5	0.42	0.242	0.346	0.243
8rk8	0.989	0.906	0.991	0.914
8rk9	0.702	0.065	0.697	0.066
8rkh	0.663	0.101	0.664	0.101
8rkl	0.826	0.425	0.763	0.383
8rlk	0.998	0.946	0.996	0.924
8ro4	0.995	0.936	0.991	0.88
8ron	0.981	0.769	0.976	0.755
8rot	0.8	0.192	0.804	0.178
8rua	0.976	0.784	0.977	0.777
8rv3	0.852	0.555	0.876	0.631
8rwm	0.481	0.803	0.483	0.769
8rwu	0.341	0.015	0.395	0.02
8rxg	0.997	0.959	0.998	0.963
8rxo	0.476	0.302	0.383	0.035
8ryd	0.966	0.701	0.947	0.602
8rz6	0.528	0.021	0.525	0.019
8rzl	0.932	0.55	0.897	0.512
8s0u	0.491	0.011	0.502	0.011
8s1j	0.965	0.697	0.959	0.72
8s2f	0.634	0.027	0.635	0.027
8s4s	0.473	0.012	0.484	0.009
8s50	0.511	0.371	0.277	0.104
8s6q	0.95	0.738	0.951	0.754
8s9k	0.96	0.634	0.975	0.677
8s9n	0.971	0.923	0.97	0.918
8sbf	0.963	0.737	0.489	0.169
8sde	0.548	0.046	0.514	0.061
8sdi	0.975	0.821	0.979	0.832
8sm7	0.995	0.94	0.996	0.938
8sm9	0.991	0.878	0.99	0.828
8sme	0.471	0.869	0.467	0.845
8smq	0.43	0.024	0.396	0.01
8soi	0.794	0.654	0.757	0.627
8spa	0.592	0.279	0.505	0.16
8sqz	0.728	0.42	0.704	0.416
8srm	0.882	0.629	0.866	0.601
8srn	0.488	0.056	0.49	0.072
8ss1	0.306	0.025	0.242	0.017
8stc	0.573	0.458	0.567	0.434
8sy2	0.408	0.008	0.412	0.008
8szb	0.317	0.246	0.316	0.253
8t19	0.919	0.251	0.915	0.255
8t1s	0.995	0.931	0.996	0.944
8t1t	0.984	0.696	0.985	0.696
8t57	0.95	0.725	0.951	0.713
8t8a	0.499	0.835	0.498	0.836
8t9s	0.977	0.945	0.96	0.91
8taf	0.703	0.402	0.324	0.268
8tcd	0.974	0.907	0.978	0.942
8tch	0.32	0.539	0.32	0.529
8tdh	0.991	0.857	0.989	0.826
8tfw	0.537	0.013	0.539	0.016
8tg1	0.492	0.007	0.493	0.007
8tgn	0.486	0.003	0.612	0.044
8ti8	0.719	0.318	0.612	0.237
8tjj	0.958	0.854	0.957	0.856
8tl8	0.985	0.765	0.983	0.778
8tn3	0.991	0.768	0.992	0.784
8tn6	0.406	0.03	0.405	0.03
8tn8	0.523	0.051	0.655	0.172
8tto	0.874	0.836	0.885	0.848
8tw0	0.824	0.748	0.855	0.435
8twq	0.566	0.361	0.391	0.346
8txl	0.703	0.452	0.688	0.382
8tyx	0.99	0.937	0.99	0.937
8tyz	0.457	0.573	0.457	0.583
8tz0	0.963	0.901	0.963	0.898
8u12	0.347	0.225	0.32	0.228
8u38	0.991	0.898	0.985	0.819
8u56	0.825	0.501	0.87	0.51
8u5w	0.978	0.908	0.977	0.912
8u8m	0.389	0.09	0.33	0.075
8uc3	0.987	0.876	0.986	0.87
8uf4	0.667	0.458	0.662	0.455
8uh1	0.988	0.912	0.985	0.885
8uid	0.994	0.795	0.972	0.653
8umc	0.991	0.894	0.99	0.908
8up9	0.486	0.711	0.49	0.812
8upb	0.951	0.887	0.95	0.881
8urp	0.987	0.921	0.988	0.922
8utk	0.478	0.025	0.478	0.025
8uus	0.99	0.823	0.991	0.833
8uut	0.989	0.853	0.989	0.853
8uyr	0.987	0.766	0.988	0.763
8v46	0.931	0.639	0.619	0.398
8v47	0.953	0.659	0.851	0.519
8v4g	0.989	0.939	0.982	0.921
8v4v	0.409	0.505	0.418	0.711
8v94	0.469	0.072	0.477	0.072
8vea	0.957	0.695	0.956	0.697
8vf6	0.986	0.89	0.987	0.902
8viw	0.564	0.303	0.471	0.16
8vjn	0.968	0.916	0.968	0.916
8vlw	0.954	0.46	0.955	0.498
8vr2	0.848	0.357	0.844	0.355
8vva	0.472	0.024	0.429	0.019
8vvw	0.804	0.307	0.322	0.124
8vwh	0.332	0.262	0.337	0.262
8vwr	0.935	0.779	0.977	0.872
8vx9	0.965	0.635	0.966	0.604
8vyy	0.496	0.775	0.497	0.784
8w1d	0.981	0.791	0.983	0.808
8w22	0.833	0.419	0.735	0.313
8w3u	0.969	0.746	0.967	0.744
8w7l	0.955	0.458	0.926	0.216
8w7y	0.558	0.017	0.493	0.006
8w9t	0.989	0.86	0.991	0.868
8w9y	0.763	0.316	0.759	0.312
8wab	0.616	0.061	0.618	0.06
8wac	0.534	0.019	0.512	0.016
8wai	0.986	0.795	0.989	0.776
8wbs	0.98	0.888	0.976	0.858
8wev	0.503	0.909	0.503	0.907
8wex	0.979	0.857	0.982	0.874
8wge	0.985	0.728	0.984	0.722
8whi	0.886	0.651	0.846	0.62
8whk	0.863	0.321	0.861	0.323
8whm	0.421	0.544	0.384	0.461
8wjd	0.971	0.88	0.971	0.868
8wkd	0.977	0.847	0.977	0.847
8wm1	0.504	0.316	0.502	0.316
8wm5	0.426	0.005	0.427	0.005
8woj	0.244	0.022	0.363	0.026
8wq8	0.564	0.044	0.484	0.01
8wt0	0.99	0.866	0.991	0.875
8wtm	0.979	0.761	0.976	0.798
8wv0	0.996	0.915	0.995	0.908
8wwd	0.973	0.718	0.973	0.713
8wwe	0.279	0.033	0.259	0.03
8wxs	0.725	0.308	0.762	0.356
8x0u	0.996	0.899	0.994	0.864
8x18	0.983	0.826	0.981	0.826
8x24	0.968	0.822	0.968	0.822
8x33	0.897	0.408	0.893	0.374
8x3x	0.998	0.941	0.997	0.899
8x3z	0.996	0.935	0.996	0.942
8x4n	0.573	0.071	0.562	0.069
8x5b	0.949	0.777	0.95	0.772
8x5h	0.208	0.026	0.203	0.026
8x5i	0.974	0.614	0.966	0.592
8x6v	0.547	0.02	0.605	0.027
8x8j	0.456	0.01	0.462	0.012
8xan	0.983	0.83	0.983	0.838
8xbn	0.966	0.834	0.969	0.837
8xeh	0.956	0.694	0.957	0.694
8xeo	0.498	0.013	0.498	0.013
8xgl	0.987	0.895	0.975	0.865
8xgq	0.567	0.015	0.511	0.007
8xgx	0.444	0.01	0.445	0.01
8xh6	0.688	0.303	0.706	0.323
8xhd	0.981	0.74	0.983	0.714
8xm6	0.919	0.433	0.915	0.322
8xpf	0.475	0.21	0.474	0.174
8xtc	0.994	0.907	0.995	0.918
8xtg	0.978	0.841	0.862	0.677
8xua	0.994	0.925	0.994	0.915
8xvn	0.996	0.95	0.996	0.949
8xx8	0.996	0.87	0.994	0.833
8xzu	0.957	0.742	0.971	0.758
8y1x	0.932	0.753	0.919	0.697
8y2m	0.981	0.816	0.906	0.73
8y3m	0.877	0.14	0.887	0.145
8y4v	0.367	0.01	0.372	0.011
8y6z	0.982	0.697	0.982	0.666
8y75	0.961	0.724	0.962	0.741
8y7f	0.42	0.475	0.224	0.252
8y7p	0.991	0.912	0.991	0.931
8y96	0.99	0.866	0.989	0.874
8y9k	0.334	0.071	0.584	0.049
8yab	0.95	0.602	0.947	0.639
8ybc	0.494	0.228	0.494	0.224
8ybf	0.966	0.583	0.968	0.554
8ybr	0.846	0.186	0.845	0.19
8ycv	0.968	0.74	0.969	0.742
8ye5	0.497	0.022	0.504	0.028
8ygo	0.973	0.631	0.975	0.64
8yho	0.523	0.055	0.521	0.056
8yjp	0.87	0.266	0.88	0.258
8yk2	0.523	0.01	0.518	0.006
8yk5	0.505	0.003	0.505	0.003
8yk8	0.989	0.858	0.955	0.691
8yl8	0.322	0.022	0.257	0.006
8yl9	0.357	0.01	0.345	0.009
8yla	0.472	0.004	0.48	0.004
8ylj	0.949	0.704	0.957	0.717
8ynq	0.945	0.811	0.963	0.85
8yo8	0.478	0.033	0.47	0.033
8yo9	0.941	0.748	0.921	0.737
8yoz	0.965	0.867	0.965	0.852
8yqg	0.957	0.633	0.961	0.664
8yql	0.354	0.019	0.335	0.014
8yrl	0.989	0.88	0.987	0.816
8yuk	0.968	0.778	0.968	0.778
8yv4	0.993	0.91	0.993	0.91
8yv7	0.982	0.887	0.982	0.886
8yvu	0.476	0.31	0.476	0.305
8yx6	0.986	0.628	0.983	0.602
8yxs	0.52	0.28	0.531	0.322
8z0f	0.708	0.34	0.97	0.668
8z12	0.971	0.863	0.969	0.871
8z1e	0.987	0.88	0.991	0.876
8z1v	0.989	0.828	0.99	0.865
8z1w	0.99	0.861	0.99	0.857
8z47	0.998	0.885	0.998	0.879
8z4f	0.325	0.009	0.34	0.013
8z8y	0.975	0.586	0.974	0.58
8z91	0.491	0.88	0.491	0.882
8zae	0.995	0.886	0.994	0.888
8zaf	0.985	0.841	0.985	0.852
8zb3	0.979	0.87	0.978	0.866
8ze2	0.983	0.805	0.986	0.804
8ze3	0.992	0.627	0.992	0.628
8zgi	0.244	0.003	0.246	0.003
8zht	0.828	0.811	0.799	0.813
8zko	0.491	0.006	0.494	0.006
8zl1	0.783	0.507	0.781	0.508
8zmv	0.897	0.705	0.895	0.704
8zoj	0.497	0.007	0.496	0.007
8zpo	0.866	0.45	0.847	0.419
8zsb	0.959	0.718	0.953	0.7
8zte	0.936	0.631	0.936	0.63
8ztp	0.994	0.889	0.996	0.916
8ztr	0.966	0.545	0.962	0.511
8zts	0.985	0.74	0.987	0.753
8zva	0.964	0.856	0.964	0.856
8zvf	0.926	0.613	0.925	0.597
8zxk	0.975	0.919	0.974	0.918
8zxr	0.85	0.199	0.853	0.179
9ard	0.48	0.011	0.479	0.011
9avn	0.984	0.951	0.982	0.947
9azb	0.989	0.872	0.989	0.875
9b01	0.998	0.939	0.998	0.964
9b0c	0.989	0.749	0.99	0.877
9b2g	0.992	0.923	0.991	0.914
9b4e	0.913	0.545	0.91	0.544
9b4p	0.936	0.85	0.938	0.852
9b6m	0.475	0.052	0.429	0.045
9b78	0.986	0.857	0.983	0.838
9b9s	0.773	0.504	0.763	0.499
9bce	0.962	0.804	0.968	0.862
9be2	0.972	0.77	0.975	0.787
9bfq	0.744	0.01	0.903	0.248
9bfr	0.532	0.022	0.54	0.022
9bgg	0.982	0.805	0.984	0.802
9bka	0.992	0.969	0.992	0.969
9bou	0.981	0.834	0.981	0.82
9bq0	0.995	0.851	0.994	0.868
9bxa	0.971	0.825	0.97	0.824
9c07	0.989	0.918	0.992	0.925
9c6a	0.898	0.631	0.473	0.014
9c90	0.495	0.044	0.497	0.036
9c9q	0.986	0.752	0.986	0.753
9cd2	0.481	0.009	0.86	0.645
9cjk	0.319	0.118	0.495	0.177
9cp0	0.996	0.944	0.996	0.943
9crw	0.316	0.288	0.276	0.109
9d81	0.991	0.765	0.99	0.773
9dk1	0.956	0.801	0.953	0.767
9dq0	0.561	0.029	0.565	0.029
9dqm	0.994	0.892	0.98	0.887
9dro	0.532	0.013	0.549	0.012
9e4s	0.944	0.569	0.945	0.575
9e4w	0.808	0.496	0.808	0.496
9ebm	0.978	0.913	0.911	0.516
9eh6	0.605	0.099	0.609	0.093
9em9	0.646	0.176	0.683	0.197
9emu	0.987	0.839	0.984	0.824
9en1	0.474	0.024	0.534	0.038
9eni	0.985	0.872	0.988	0.878
9epn	0.736	0.322	0.749	0.333
9eqo	0.379	0.086	0.364	0.057
9erv	0.867	0.018	0.866	0.017
9eu1	0.5	0.004	0.499	0.004
9evj	0.974	0.859	0.978	0.908
9exv	0.982	0.844	0.982	0.851
9f2c	0.993	0.963	0.993	0.969
9f7v	0.985	0.775	0.986	0.788
9fch	0.85	0.247	0.896	0.416
9fd4	0.981	0.728	0.98	0.724
9ff9	0.455	0.653	0.463	0.664
9fh8	0.96	0.684	0.97	0.692
9fm8	0.932	0.712	0.96	0.788
9fnd	0.91	0.626	0.908	0.626
9fsa	0.982	0.773	0.983	0.732
9fvr	0.89	0.655	0.897	0.67
9fvt	0.354	0.007	0.389	0.005
9g0w	0.934	0.732	0.927	0.692
9g59	0.962	0.535	0.959	0.522
9g5i	0.933	0.828	0.93	0.811
9g66	0.972	0.782	0.972	0.756
9g6z	0.943	0.765	0.955	0.845
9gf2	0.968	0.837	0.96	0.818
9gf4	0.986	0.928	0.992	0.929
9gn3	0.35	0.009	0.342	0.008
9gsc	0.507	0.01	0.507	0.01
9gzj	0.605	0.01	0.605	0.01
9h4a	0.981	0.977	0.982	0.977
9hpn	0.945	0.684	0.944	0.672
9i5r	0.987	0.833	0.985	0.842
9i65	0.342	0.612	0.27	0.411
9iia	0.98	0.868	0.496	0.007
9ik4	0.604	0.102	0.601	0.103
9ild	0.926	0.13	0.926	0.134
9imh	0.961	0.582	0.951	0.547
9in6	0.496	0.19	0.582	0.191
9ink	0.971	0.896	0.953	0.854
9irz	0.947	0.67	0.951	0.676
9ix8	0.978	0.843	0.995	0.889
9iyx	0.227	0.017	0.247	0.022
9iz5	0.497	0.88	0.497	0.882
9j12	0.923	0.652	0.929	0.656
9j1r	0.962	0.665	0.958	0.665
9j3x	0.776	0.454	0.798	0.448
9j46	0.625	0.301	0.467	0.159
9jdq	0.997	0.968	0.997	0.968
9jfb	0.983	0.832	0.976	0.786
9jfj	0.613	0.225	0.604	0.25
9jfl	0.62	0.12	0.592	0.045
9jlm	0.97	0.962	0.969	0.961
9jn4	0.991	0.924	0.929	0.532
9jn8	0.954	0.916	0.955	0.909
9jod	0.369	0.17	0.448	0.17
9jq8	0.989	0.963	0.989	0.963
9jsw	0.238	0.097	0.46	0.131
9jtw	0.957	0.654	0.953	0.637
9jue	0.899	0.664	0.92	0.703
9k2j	0.987	0.913	0.995	0.941
9k3a	0.299	0.005	0.342	0.015
9k3e	0.983	0.946	0.983	0.947
9k8r	0.499	0.94	0.499	0.938
9kan	0.939	0.739	0.962	0.78
9kns	0.84	0.656	0.846	0.674
9ko8	0.961	0.88	0.965	0.888
9kqf	0.965	0.849	0.965	0.848
9kr6	0.992	0.915	0.992	0.915
9l0f	0.582	0.421	0.968	0.74
9l2q	0.172	0.071	0.241	0.069
9l9p	0.46	0.138	0.472	0.121
9ljk	0.986	0.945	0.983	0.942
9lsd	0.992	0.76	0.993	0.763
9mdt	0.988	0.764	0.993	0.808
9mmh	0.992	0.886	0.995	0.926
9mup	0.993	0.901	0.994	0.924
9mxw	0.438	0.044	0.488	0.091
9mxx	0.439	0.045	0.265	0.091
9n71	0.978	0.832	0.976	0.824
9nbb	0.401	0.065	0.333	0.062

## Sheet: Peptides
id	tm_score_af3c	dockq_actual_af3c	tm_score_af3	dockq_actual_af3
7qp4	0.574	0.212	0.62	0.21
7qu8	0.695	0.019	0.703	0.02
7quv	0.47	0.338	0.475	0.34
7to8	0.599	0.164	0.597	0.165
7ttr	0.92	0.436	0.92	0.388
7u09	0.981	0.743	0.981	0.742
7u6e	0.482	0.431	0.49	0.428
7ucx	0.882	0.342	0.889	0.341
7ufo	0.849	0.774	0.848	0.773
7ure	0.975	0.851	0.741	0.466
7us2	0.822	0.635	0.819	0.622
7wic	0.789	0.536	0.784	0.582
7wj5	0.77	0.492	0.804	0.519
7wvx	0.99	0.779	0.99	0.78
7wvy	0.985	0.748	0.984	0.748
7xbd	0.95	0.723	0.956	0.757
7xhf	0.934	0.436	0.93	0.465
7xvy	0.993	0.919	0.993	0.919
7xwp	0.99	0.905	0.992	0.894
7xwq	0.991	0.894	0.99	0.899
7xwr	0.992	0.899	0.991	0.909
7yxw	0.955	0.885	0.954	0.885
7z0q	0.981	0.863	0.981	0.859
8a9g	0.946	0.851	0.949	0.85
8bfw	0.492	0.079	0.49	0.068
8byl	0.924	0.361	0.928	0.36
8c5l	0.613	0.274	0.636	0.274
8cmb	0.975	0.309	0.973	0.31
8cmc	0.983	0.922	0.99	0.563
8cmg	0.98	0.918	0.987	0.92
8cmh	0.978	0.884	0.975	0.889
8cob	0.991	0.904	0.993	0.917
8d36	0.805	0.502	0.804	0.504
8dgu	0.833	0.644	0.834	0.643
8dgv	0.972	0.761	0.979	0.772
8dtm	0.876	0.301	0.834	0.288
8ei9	0.814	0.274	0.852	0.39
8eia	0.83	0.277	0.826	0.284
8eib	0.959	0.814	0.962	0.816
8eic	0.965	0.905	0.966	0.913
8esa	0.74	0.467	0.705	0.012
8esb	0.71	0.014	0.717	0.011
8ese	0.986	0.906	0.986	0.904
8f5y	0.939	0.814	0.959	0.827
8f9u	0.761	0.266	0.734	0.274
8fa7	0.951	0.53	0.952	0.51
8fa9	0.991	0.858	0.991	0.862
8fas	0.774	0.302	0.755	0.305
8fax	0.978	0.887	0.979	0.887
8fdd	0.988	0.887	0.99	0.883
8fkg	0.877	0.696	0.876	0.697
8flt	0.993	0.915	0.994	0.916
8g46	0.799	0.335	0.772	0.338
8hc0	0.963	0.893	0.961	0.895
8hn9	0.486	0.085	0.546	0.113
8inr	0.97	0.712	0.973	0.726
8ioc	0.958	0.745	0.973	0.785
8phe	0.989	0.694	0.995	0.911
8pjf	0.984	0.943	0.981	0.945
8pjg	0.977	0.836	0.98	0.901
8q1g	0.998	0.946	0.985	0.551
8q1h	0.993	0.753	0.99	0.503
8q1j	0.995	0.804	0.988	0.561
8q1s	0.979	0.748	0.981	0.755
8qqe	0.217	0.867	0.217	0.595
8qu2	0.987	0.932	0.983	0.924
8qu3	0.981	0.908	0.984	0.921
8qu4	0.97	0.839	0.968	0.827
8r64	0.792	0.338	0.794	0.364
8th1	0.512	0.502	0.512	0.505
8th7	0.973	0.846	0.979	0.867
8tmz	0.781	0.25	0.819	0.615
8trq	0.94	0.668	0.886	0.612
8twi	0.979	0.494	0.969	0.493
8u26	0.969	0.822	0.977	0.83
8us8	0.72	0.27	0.668	0.254
8usd	0.992	0.85	0.993	0.864
8v9q	0.511	0.06	0.513	0.121
8vcx	0.99	0.868	0.979	0.76
8vcy	0.988	0.764	0.989	0.758
8vd2	0.98	0.747	0.981	0.756
8vdd	0.993	0.892	0.991	0.867
8wu8	0.989	0.86	0.988	0.866
8xg2	0.996	0.938	0.996	0.942
8xke	0.993	0.921	0.993	0.919
8xzf	0.776	0.541	0.79	0.544
8xzg	0.976	0.841	0.985	0.855
8xzh	0.784	0.542	0.788	0.548
8xzj	0.786	0.55	0.772	0.551
9au7	0.834	0.708	0.864	0.63
9jkb	0.665	0.598	0.693	0.597

## Sheet: Ab-Ag
id	tm_score_af3c	dockq_actual_af3c	tm_score_af3	dockq_actual_af3
a34-2	0.397	0.795	0.397	0.815
a5-10	0.245	0.203	0.263	0.204
ab159	0.537	0.196	0.56	0.188
ab188	0.971	0.825	0.593	0.308
ab326	0.953	0.77	0.957	0.778
ab354	0.969	0.887	0.963	0.877
ab445	0.603	0.212	0.623	0.214
ab496	0.971	0.826	0.965	0.806
adi-62113	0.373	0.393	0.365	0.33
c1c-a3	0.651	0.785	0.65	0.775
fd-11a	0.228	0.25	0.292	0.296
fd-5d	0.408	0.139	0.391	0.142
fi-3a	0.25	0.218	0.231	0.221
liu_10-28	0.659	0.782	0.657	0.776
liu_10-40	0.673	0.832	0.357	0.073
pd36-5d2	0.099	0.717	0.099	0.719
pdi-210	0.666	0.815	0.667	0.816
pdi-215	0.444	0.387	0.392	0.359
pdi-222	0.979	0.878	0.981	0.887
pdi-231	0.385	0.228	0.398	0.188
pdi-37	0.665	0.756	0.665	0.763
pdi-42	0.4	0.253	0.407	0.253
pdi-93	0.405	0.815	0.405	0.797
pdi-96	0.263	0.292	0.27	0.281
r40-1g8	0.068	0.306	0.068	0.309
s2k146	0.85	0.567	0.577	0.314
sts165	0.116	0.599	0.058	0.23
thsc20.hvtr04	0.406	0.235	0.398	0.192
thsc20.hvtr26	0.666	0.802	0.644	0.742
ut28k	0.977	0.903	0.958	0.879
wrair-2057	0.419	0.27	0.418	0.272
wrair-2125	0.381	0.237	0.389	0.153
wrair-2173	0.443	0.268	0.408	0.254
xma01	0.45	0.617	0.472	0.797
xma04	0.475	0.842	0.475	0.843
xma09	0.424	0.428	0.475	0.843
7q0i	0.193	0.217	0.29	0.232
7q4q	0.268	0.643	0.268	0.642
7q6c	0.543	0.818	0.543	0.823
7qnw	0.239	0.193	0.249	0.192
7r58	0.434	0.277	0.446	0.262
7sjs	0.554	0.766	0.502	0.238
7so5	0.593	0.256	0.55	0.209
7sww	0.748	0.454	0.746	0.527
7t01	0.606	0.278	0.61	0.28
7t17	0.004	0.037	0.004	0.039
7t7b	0.362	0.33	0.359	0.328
7tcq	0.533	0.886	0.533	0.865
7tl0	0.235	0.67	0.24	0.889
7tow	0.497	0.397	0.496	0.394
7tp3	0.418	0.269	0.433	0.257
7tp4	0.642	0.496	0.435	0.201
7u0a	0.532	0.752	0.526	0.52
7u2d	0.424	0.207	0.424	0.206
7u5b	0.421	0.214	0.44	0.21
7unb	0.356	0.602	0.353	0.675
7upb	0.181	0.469	0.286	0.577
7upk	0.175	0.479	0.193	0.319
7uvf	0.24	0.294	0.241	0.282
7uvh	0.445	0.221	0.485	0.232
7uz7	0.242	0.287	0.224	0.289
7uz8	0.228	0.289	0.219	0.283
7uzc	0.675	0.89	0.627	0.67
7vaz	0.514	0.335	0.524	0.536
7vux	0.616	0.778	0.468	0.277
7wbh	0.268	0.26	0.269	0.251
7wcp	0.238	0.281	0.243	0.596
7wg3	0.121	0.261	0.127	0.256
7woa	0.261	0.195	0.262	0.2
7wog	0.622	0.241	0.586	0.285
7wpe	0.251	0.205	0.254	0.205
7wrl	0.574	0.234	0.619	0.233
7wro	0.614	0.271	0.613	0.268
7wsc	0.599	0.244	0.6	0.235
7wtf	0.246	0.178	0.24	0.172
7wtg	0.543	0.252	0.545	0.225
7wti	0.27	0.235	0.323	0.554
7x6a	0.266	0.274	0.276	0.406
7x7t	0.308	0.304	0.307	0.325
7x8p	0.611	0.678	0.607	0.648
7xcz	0.222	0.219	0.221	0.219
7xdb	0.283	0.37	0.299	0.54
7xy8	0.532	0.817	0.532	0.803
7yds	0.459	0.241	0.455	0.236
7yiz	0.561	0.76	0.48	0.755
7yru	0.47	0.266	0.47	0.266
7z2m	0.241	0.296	0.245	0.295
7zlk	0.153	0.388	0.153	0.385
7zwi	0.448	0.26	0.428	0.237
8ath	0.663	0.789	0.591	0.487
8c3v	0.554	0.743	0.553	0.689
8cby	0.573	0.625	0.727	0.625
8che	0.512	0.294	0.529	0.525
8cii	0.238	0.247	0.226	0.27
8cin	0.23	0.211	0.237	0.208
8cz5	0.509	0.317	0.469	0.259
8d36	0.558	0.723	0.558	0.725
8d47	0.511	0.308	0.52	0.365
8d9y	0.585	0.74	0.467	0.302
8d9z	0.576	0.764	0.575	0.759
8da0	0.451	0.355	0.452	0.35
8da1	0.579	0.743	0.58	0.748
8dad	0.978	0.854	0.976	0.845
8dg9	0.327	0.855	0.327	0.895
8dgu	0.518	0.317	0.518	0.317
8ds5	0.52	0.41	0.465	0.352
8dxt	0.673	0.791	0.668	0.715
8dxu	0.399	0.826	0.399	0.82
8e6j	0.167	0.303	0.156	0.233
8ez3	0.681	0.259	0.637	0.265
8f6l	0.478	0.208	0.478	0.21
8f6o	0.614	0.816	0.612	0.75
8f95	0.536	0.854	0.537	0.86
8f9f	0.535	0.837	0.533	0.812
8f9s	0.523	0.603	0.523	0.607
8f9t	0.536	0.852	0.536	0.836
8fa6	0.522	0.698	0.522	0.688
8fas	0.542	0.91	0.521	0.426
8fb6	0.514	0.318	0.513	0.373
8fb7	0.518	0.358	0.517	0.353
8fbw	0.534	0.707	0.534	0.706
8fgx	0.442	0.242	0.431	0.235
8g2m	0.513	0.428	0.513	0.428
8g3p	0.205	0.301	0.225	0.452
8g4p	0.254	0.391	0.259	0.385
8gb6	0.661	0.839	0.397	0.219
8gho	0.959	0.938	0.96	0.939
8gzz	0.319	0.212	0.317	0.222
8hc3	0.262	0.288	0.258	0.28
8hc4	0.155	0.231	0.16	0.217
8heb	0.241	0.3	0.239	0.301
8hp9	0.157	0.248	0.157	0.367
8hpv	0.153	0.195	0.154	0.185
8i5h	0.666	0.801	0.673	0.86
8il3	0.381	0.227	0.48	0.281
8j7t	0.231	0.31	0.252	0.331
8oxw	0.602	0.236	0.642	0.319
8oxx	0.49	0.238	0.547	0.305
8oxy	0.6	0.232	0.606	0.234
8qrg	0.335	0.25	0.337	0.252
8r1d	0.264	0.385	0.265	0.26
8sdg	0.338	0.201	0.338	0.2
8sgn	0.638	0.277	0.592	0.335
8tbq	0.634	0.726	0.634	0.736
